# Supplementary material for: Unraveling site-specific seed formation abnormalities in Picea neoveitchii Mast. trees via widely metabolomic and transcriptomic analysis
Source: Front Plant Sci. 2024 Dec 10;15:1495784. doi: 10.3389/fpls.2024.1495784 (PMC11667104; doi:10.3389/fpls.2024.1495784)
Supplement: Supplementary file 1 [file DataSheet1.zip]

Archive with 12 entries (7 files):
- Data Sheet 1/
- Data Sheet 1/Data Sheet 1 (13)/
- Data Sheet 1/Data Sheet 1 (13)/Supplementary data/
- Data Sheet 1/Data Sheet 1 (13)/Supplementary data/.DS_Store
- Data Sheet 1/Data Sheet 1 (13)/Supplementary data/Additional file 1.docx
- Data Sheet 1/Data Sheet 1 (13)/Supplementary data/Additional file 2.csv
- Data Sheet 1/Data Sheet 1 (13)/__MACOSX/
- Data Sheet 1/Data Sheet 1 (13)/__MACOSX/._Supplementry data
- Data Sheet 1/Data Sheet 1 (13)/__MACOSX/Supplementry data/
- Data Sheet 1/Data Sheet 1 (13)/__MACOSX/Supplementry data/._.DS_Store
- Data Sheet 1/Data Sheet 1 (13)/__MACOSX/Supplementry data/._Additinal file 2.csv
- Data Sheet 1/Data Sheet 1 (13)/__MACOSX/Supplementry data/._Additional file 1.docx
