# Supplementary material for: Unraveling site-specific seed formation abnormalities in Picea neoveitchii Mast. trees via widely metabolomic and transcriptomic analysis
Source: Front Plant Sci. 2024 Dec 10;15:1495784. doi: 10.3389/fpls.2024.1495784 (PMC11667104; doi:10.3389/fpls.2024.1495784)
Supplement: Supplementary file 1 [file DataSheet1.zip › Data Sheet 1/Data Sheet 1 (13)/Supplementary data/Additional file 2.csv]

Gene_id	NR description	FC(ZQ150/TB150)	Log2FC(ZQ150/TB150)	Pvalue	Padjust	Significant	Regulate	ZQ150_1	ZQ150_2	ZQ150_3	TB150_1	TB150_2	TB150_3	ZQ150	TB150
TRINITY_DN10001_c0_g2	hypothetical protein KI387_018569, partial [Taxus chinensis])	0.07	-3.830212576	0.000345331	0.007159656	yes	down	0.06	0.38	0.03	1.76	4.43	0.34	0.156666667	2.176666667
TRINITY_DN10004_c0_g1	unknown [Picea sitchensis])	0.083	-3.595439301	0.00144978	0.021231379	yes	down	0.09	0	0.29	0.91	1.3	1.53	0.126666667	1.246666667
TRINITY_DN10005_c0_g4	hypothetical protein KI387_010999, partial [Taxus chinensis])	10.286	3.3626686	0.000105271	0.002868236	yes	up	2.22	3.04	3.14	0.07	0.07	0.54	2.8	0.226666667
TRINITY_DN10015_c0_g2	unknown [Picea sitchensis])	5.466	2.450377188	0.001801179	0.024857829	yes	up	33.61	36.33	41.06	12.47	0.61	5.65	37	6.243333333
TRINITY_DN10038_c0_g1	unknown [Picea sitchensis])	0.005	-7.52271329	2.54E-06	0.000135216	yes	down	0	0	0	0.28	2.54	1.41	0	1.41
TRINITY_DN10042_c0_g1		115.061	6.846260186	3.12E-06	0.000161199	yes	up	3.4	3.83	7.82	0	0	0	5.016666667	0
TRINITY_DN10047_c1_g3		0.09	-3.466104061	0.000136973	0.003533363	yes	down	0.82	0.15	0.37	2.95	2.8	6.61	0.446666667	4.12
TRINITY_DN10051_c0_g1	CYP720B15 [Picea sitchensis])	0.154	-2.700202072	0.002130778	0.028047948	yes	down	12.29	2.48	5.3	12.77	20.12	60.29	6.69	31.06
TRINITY_DN10053_c0_g1	hypothetical protein KI387_008045, partial [Taxus chinensis])	137.109	7.099175169	3.96E-08	3.67E-06	yes	up	8.21	7.49	6.22	0.13	0	0	7.306666667	0.043333333
TRINITY_DN10057_c0_g1	hypothetical protein GOBAR_DD10956 [Gossypium barbadense])	12.257	3.615489277	0.002473163	0.031293826	yes	up	5.88	18.68	8.43	0	0.39	3.25	10.99666667	1.213333333
TRINITY_DN10059_c0_g2	unknown [Picea sitchensis])	0.012	-6.428960801	0.000391404	0.007850897	yes	down	0	0	0	0.79	10.34	8.2	0	6.443333333
TRINITY_DN10090_c0_g2	Cyclin-T1-5 [Cajanus cajan])	0.423	-1.241769854	0.001621029	0.023033288	yes	down	0.76	0.52	0.62	1.52	1.49	0.9	0.633333333	1.303333333
TRINITY_DN10093_c0_g1	hypothetical protein H6P81_000252 [Aristolochia fimbriata])	6.122	2.61391982	1.08E-06	6.52E-05	yes	up	12.35	17.96	15.43	2.55	3.32	0.61	15.24666667	2.16
TRINITY_DN10114_c0_g1		0.013	-6.217701423	0.003199959	0.037634201	yes	down	0	0.08	0	2.55	0.03	0.02	0.026666667	0.866666667
TRINITY_DN10121_c0_g1	hydroxycinnamoyl-CoA shikimate hydroxycinnamoyltransferase [Larix kaempferi])	0.073	-3.767676482	0.000413713	0.00816031	yes	down	0	0.28	0.49	0.77	4.07	3.99	0.256666667	2.943333333
TRINITY_DN10129_c0_g1	cyclin B 1;[Larix kaempferi])	8.683	3.118223244	0.000817764	0.013902865	yes	up	1.52	5.09	3.92	0.13	0.72	0.21	3.51	0.353333333
TRINITY_DN10161_c0_g1	hypothetical protein KI387_026262 [Taxus chinensis])	3.345	1.742010317	0.000148496	0.00374471	yes	up	5.2	16.85	14.65	2.14	3.28	3.98	12.23333333	3.133333333
TRINITY_DN10164_c0_g1	hypothetical protein KI387_005071 [Taxus chinensis])	0.437	-1.194367564	0.002928664	0.035312739	yes	down	4.47	5.64	6.55	9.54	20.25	8.56	5.553333333	12.78333333
TRINITY_DN10177_c0_g1	unknown [Picea sitchensis])	0.333	-1.585694028	1.62E-07	1.24E-05	yes	down	7.16	6.63	8.77	18.06	21.94	15.63	7.52	18.54333333
TRINITY_DN10178_c0_g1	hypothetical protein KI387_012644, partial [Taxus chinensis])	0.364	-1.459013756	4.42E-08	4.03E-06	yes	down	1.72	1.82	1.69	4.9	4.21	4.28	1.743333333	4.463333333
TRINITY_DN10192_c0_g2	hypothetical protein KI387_001108 [Taxus chinensis])	0.031	-5.001417516	0.002190842	0.028591696	yes	down	0.13	0.13	0.15	0.45	10.75	0.11	0.136666667	3.77
TRINITY_DN101_c0_g1		1232.199	10.26701902	3.00E-15	1.80E-12	yes	up	7.68	19.02	6.32	0	0	0	11.00666667	0
TRINITY_DN10208_c0_g1	unknown [Picea sitchensis])	2.198	1.135963842	0.001655809	0.023375807	yes	up	40.36	28.87	51.68	18.18	20.35	9.42	40.30333333	15.98333333
TRINITY_DN10225_c0_g1	unknown [Picea sitchensis])	0.49	-1.028508254	0.004058114	0.044368988	yes	down	2.83	3.29	3.25	9.52	3.59	6.55	3.123333333	6.553333333
TRINITY_DN10243_c0_g1		0.027	-5.209583995	4.33E-10	7.22E-08	yes	down	0.34	0.87	0.12	19.96	18.28	3.78	0.443333333	14.00666667
TRINITY_DN10247_c0_g3	hypothetical protein KI387_008008, partial [Taxus chinensis])	80.794	6.336170758	0.00035666	0.007309694	yes	up	1.74	3.61	0.42	0	0	0	1.923333333	0
TRINITY_DN10248_c0_g1	unknown [Picea sitchensis])	4.522	2.176943662	2.78E-06	0.000146205	yes	up	24.03	32.33	25.1	3.18	7.29	3.95	27.15333333	4.806666667
TRINITY_DN10256_c0_g1	unknown [Picea sitchensis])	0.294	-1.764698531	0.000126698	0.003325227	yes	down	106.76	46.17	146.58	88.83	325.85	283.76	99.83666667	232.8133333
TRINITY_DN10258_c1_g1	legumin-like storage protein [Picea glauca])	0.009	-6.782099606	0.000273769	0.005970147	yes	down	0	0.84	0	10.93	78.58	0.48	0.28	29.99666667
TRINITY_DN10268_c2_g1	extensin-like protein [Pinus taeda])	0.099	-3.342841142	0.004083249	0.0445829	yes	down	1.62	9.94	7.55	96.47	50.25	3.42	6.37	50.04666667
TRINITY_DN10275_c0_g1	similar to resistance gene;region between conserved kinase-2 and P-Loop domains, partial [Pinus radiata])	39.728	5.312093022	0.000360184	0.007353688	yes	up	5.93	4.29	3.62	0	0.32	0	4.613333333	0.106666667
TRINITY_DN10276_c0_g2	unknown [Picea sitchensis])	5.999	2.584825909	0.000168226	0.00412361	yes	up	8.74	13.98	14.05	2.31	0.7	1.06	12.25666667	1.356666667
TRINITY_DN10279_c0_g1	unknown [Picea sitchensis])	7.145	2.836851772	5.35E-05	0.001666494	yes	up	7.03	4.01	3.21	0.83	0.61	0.27	4.75	0.57
TRINITY_DN10288_c0_g1	unknown [Picea sitchensis])	0.311	-1.6870668	3.96E-09	4.93E-07	yes	down	2298.65	1937.03	2066.13	6424.1	5844.09	3223.02	2100.603333	5163.736667
TRINITY_DN10289_c0_g1	unknown [Picea sitchensis])	0	-11.15910951	2.80E-17	2.56E-14	yes	down	0	0	0	615.28	242.11	157.88	0	338.4233333
TRINITY_DN10295_c0_g1	unknown [Picea sitchensis])	2.237	1.161501979	1.98E-09	2.71E-07	yes	up	55.12	51.86	64.97	23.55	29.82	28.09	57.31666667	27.15333333
TRINITY_DN10313_c0_g1	hypothetical protein KI387_029444, partial [Taxus chinensis])	2.989	1.579757062	6.70E-07	4.26E-05	yes	up	33.66	30.62	33.55	6.98	7.65	13.86	32.61	9.496666667
TRINITY_DN10317_c0_g1	hypothetical protein KI387_023687, partial [Taxus chinensis])	2.424	1.27728264	0.003023258	0.036126744	yes	up	12.36	12.65	15.59	8.07	3.37	2.99	13.53333333	4.81
TRINITY_DN10344_c0_g1	hypothetical protein KI387_002299 [Taxus chinensis])	0.125	-3.004358497	1.69E-05	0.000660786	yes	down	0.21	0.14	0.12	1.12	0.74	1.41	0.156666667	1.09
TRINITY_DN1034_c0_g2	hypothetical protein KI387_003059 [Taxus chinensis])	2.166	1.114808481	0.000922101	0.015271196	yes	up	19.94	26.29	27.62	9.31	6.29	13.86	24.61666667	9.82
TRINITY_DN10356_c0_g1	unknown [Picea sitchensis])	0.095	-3.388509069	6.48E-07	4.14E-05	yes	down	1.64	0.24	0.22	4.46	13.94	5.74	0.7	8.046666667
TRINITY_DN10356_c0_g3	unknown [Picea sitchensis])	79.319	6.309592085	7.67E-06	0.000341623	yes	up	0.88	0.96	2.15	0	0.04	0	1.33	0.013333333
TRINITY_DN10366_c0_g1	unknown [Picea sitchensis])	3.679	1.87930652	2.01E-05	0.000761663	yes	up	38.12	33.44	30.87	8.8	12.47	3.38	34.14333333	8.216666667
TRINITY_DN10373_c0_g1	unknown [Picea sitchensis])	9.516	3.250325778	4.26E-06	0.000207313	yes	up	4.31	3.58	2.91	0.38	0.61	0.71	3.6	0.566666667
TRINITY_DN1037_c0_g1	unknown [Picea sitchensis])	0.422	-1.246231828	0.001849841	0.025328898	yes	down	248.12	206.87	162.58	676.83	274.25	318.62	205.8566667	423.2333333
TRINITY_DN10396_c0_g1		2.739	1.453780772	2.14E-05	0.000800853	yes	up	129.58	128.08	130.37	69.16	68.53	25.11	129.3433333	54.26666667
TRINITY_DN10399_c0_g1	hypothetical protein 0_18261_01, partial [Pinus pinaster])	0.438	-1.19219974	0.003919885	0.043376173	yes	down	4.49	3.79	3.8	8.11	5.09	10.64	4.026666667	7.946666667
TRINITY_DN1041_c0_g1	unknown [Picea sitchensis])	0.292	-1.774800538	0.001687857	0.023709244	yes	down	123.69	116.85	60.66	452.45	87.26	324.38	100.4	288.03
TRINITY_DN10424_c0_g1		0.066	-3.922149704	0.000152846	0.003828691	yes	down	0.52	0	0.11	2.11	3.98	1.36	0.21	2.483333333
TRINITY_DN10425_c0_g2	unknown [Picea sitchensis])	0.45	-1.153136889	2.94E-07	2.11E-05	yes	down	3.14	3.99	4.42	7.44	7.75	6.99	3.85	7.393333333
TRINITY_DN1042_c0_g1	E3 ubiquitin-protein ligase MIEL1 isoform X2 [Amborella trichopoda])	0.332	-1.592542034	4.33E-09	5.37E-07	yes	down	33.83	26.11	23.52	90.1	68.37	58.72	27.82	72.39666667
TRINITY_DN10441_c0_g1	unknown [Picea sitchensis])	0.118	-3.082832496	9.55E-05	0.002664527	yes	down	0.59	0.39	0.32	3.58	5.73	0.64	0.433333333	3.316666667
TRINITY_DN10443_c0_g1	hypothetical protein KI387_006440, partial [Taxus chinensis])	3.765	1.912567635	7.97E-12	2.39E-09	yes	up	5.86	7.71	6.7	1.73	1.86	1.33	6.756666667	1.64
TRINITY_DN10473_c0_g1	dynein light chain LC6, flagellar outer arm [Manihot esculenta])	2.198	1.136055023	0.001602872	0.022836105	yes	up	2.48	3.61	3.6	1.59	0.98	1.23	3.23	1.266666667
TRINITY_DN10483_c0_g1	hypothetical protein HHK36_015034 [Tetracentron sinense])	2.488	1.314841811	2.65E-05	0.000949031	yes	up	20.93	22.78	18.65	9.75	4.8	6.71	20.78666667	7.086666667
TRINITY_DN1048_c0_g1	unknown [Picea sitchensis])	3.023	1.596113633	0.000605623	0.010947372	yes	up	15.54	15.55	22.59	3.57	8.39	2.5	17.89333333	4.82
TRINITY_DN10506_c0_g1	hypothetical protein KI387_035882, partial [Taxus chinensis])	0.063	-3.990172974	4.39E-06	0.000212177	yes	down	4.4	0.98	0.23	21.56	14.88	32.19	1.87	22.87666667
TRINITY_DN10508_c1_g2	unknown [Picea sitchensis])	0.022	-5.487202227	0.00130594	0.019738929	yes	down	0	0.37	0	3.73	1	9.99	0.123333333	4.906666667
TRINITY_DN1050_c1_g1	hypothetical protein KI387_042642 [Taxus chinensis])	2.728	1.447731995	4.50E-07	3.02E-05	yes	up	36.62	27.52	33.55	8.92	14.88	10.04	32.56333333	11.28
TRINITY_DN10514_c0_g1		3.229	1.691232788	2.10E-10	3.93E-08	yes	up	97.7	159.9	149.69	44.07	34.08	29.21	135.7633333	35.78666667
TRINITY_DN10532_c0_g1	hypothetical protein KI387_026188 [Taxus chinensis])	0.041	-4.615478172	0.000831178	0.014067162	yes	down	0.08	0.08	0	1.87	0.54	1.1	0.053333333	1.17
TRINITY_DN10532_c0_g2	unknown [Picea sitchensis])	2.271	1.183224259	0.002146258	0.028182178	yes	up	149.16	271.49	147.65	62.46	94.88	41.09	189.4333333	66.14333333
TRINITY_DN1053_c0_g1	unknown [Picea sitchensis])	0.312	-1.679731473	0.000506823	0.00952727	yes	down	331.06	191.4	282.19	286.88	1131.42	943.52	268.2166667	787.2733333
TRINITY_DN10544_c0_g1	hypothetical protein KI387_017814, partial [Taxus chinensis])	3.642	1.864834982	2.87E-11	7.22E-09	yes	up	4.66	5.8	5.76	1.19	1.55	1.11	5.406666667	1.283333333
TRINITY_DN10562_c0_g1	unknown [Picea sitchensis])	2.366	1.242256092	0.001522826	0.022029019	yes	up	145.71	211.14	176.4	48.89	47.49	105.75	177.75	67.37666667
TRINITY_DN10573_c0_g1	hypothetical protein KI387_035771, partial [Taxus chinensis])	0.137	-2.869782792	0.000937972	0.015477992	yes	down	3.01	1.58	2.72	27.89	17.88	0.91	2.436666667	15.56
TRINITY_DN10585_c0_g1	hypothetical protein KI387_028987 [Taxus chinensis])	3.75	1.906988816	0.000492511	0.009362682	yes	up	10.86	10.42	7.91	1.68	5.62	0.95	9.73	2.75
TRINITY_DN10602_c0_g1	unknown [Picea sitchensis])	0.339	-1.562572121	0.000461318	0.008885784	yes	down	7.5	8.94	7.89	30.51	11.58	17.26	8.11	19.78333333
TRINITY_DN10640_c0_g1	hypothetical protein 0_9122_01, partial [Pinus radiata])	3.999	1.999650796	0.00010143	0.002796797	yes	up	6.13	21.78	18.81	2.58	4.84	2.55	15.57333333	3.323333333
TRINITY_DN10643_c0_g1	hypothetical protein GH714_042023 [Hevea brasiliensis])	3.08	1.622886698	0.002997614	0.035900467	yes	up	3.46	3.79	4.31	0.43	1.93	0.91	3.853333333	1.09
TRINITY_DN10647_c0_g1	unknown [Picea sitchensis])	0.129	-2.951019743	3.90E-08	3.62E-06	yes	down	0.8	0.42	0.35	3.53	2.81	4.35	0.523333333	3.563333333
TRINITY_DN10661_c0_g4	unknown [Picea sitchensis])	0.07	-3.830628297	1.21E-13	5.24E-11	yes	down	0.72	0.14	0.67	6.34	5.99	6.43	0.51	6.253333333
TRINITY_DN10670_c0_g1	unknown [Picea sitchensis])	9.477	3.24439583	8.80E-08	7.41E-06	yes	up	2.8	3.31	4.26	0.45	0.32	0.17	3.456666667	0.313333333
TRINITY_DN10688_c0_g1	unknown [Picea sitchensis])	3.371	1.75310178	0.001937616	0.026222056	yes	up	7.04	8.47	9.02	1.19	0.99	4.01	8.176666667	2.063333333
TRINITY_DN10697_c0_g1	peroxidase 17 [Olea europaea subsp. europaea])	2.532	1.34039671	0.000211772	0.004906336	yes	up	15.31	36.29	30.71	7.71	11.99	8.16	27.43666667	9.286666667
TRINITY_DN10699_c0_g1	unknown [Picea sitchensis])	7.235	2.854912968	0.001217719	0.018868744	yes	up	16.12	11.6	10.96	1.76	1.06	1.55	12.89333333	1.456666667
TRINITY_DN10705_c0_g3	uncharacterized protein LOC116263047 [Nymphaea colorata])	0.019	-5.715536495	0.000875311	0.014617285	yes	down	0	0	0	16.09	24.82	10.13	0	17.01333333
TRINITY_DN10708_c0_g1		0.01	-6.677853191	4.24E-05	0.001393497	yes	down	0	0	0	0.85	3.19	3.81	0	2.616666667
TRINITY_DN10710_c0_g1		0.013	-6.320638578	0.001475993	0.021477712	yes	down	0	0	1.08	27.64	0	30.33	0.36	19.32333333
TRINITY_DN1076_c0_g1	NAC38 [Picea wilsonii])	0.184	-2.444290069	4.51E-05	0.001463048	yes	down	6.8	1.29	2.27	22.5	13.44	13.91	3.453333333	16.61666667
TRINITY_DN10788_c0_g1	CYP720B2 [Picea sitchensis])	5.851	2.548746037	0.000342423	0.007118182	yes	up	18.81	8.97	12.78	2.11	0.35	3	13.52	1.82
TRINITY_DN10792_c0_g1	unknown [Picea sitchensis])	4.812	2.266778244	5.84E-07	3.80E-05	yes	up	69.53	52.63	71.65	3.76	8.8	16.44	64.60333333	9.666666667
TRINITY_DN10810_c1_g2		0.038	-4.733172776	0.002341019	0.030073447	yes	down	0.1	0.28	0	0.36	0.35	7.76	0.126666667	2.823333333
TRINITY_DN10812_c0_g2		0.013	-6.263093914	0.000462655	0.008906179	yes	down	0	0	0	3.34	1.1	0.44	0	1.626666667
TRINITY_DN10814_c0_g1	unknown [Picea sitchensis])	5.012	2.325297974	1.77E-08	1.80E-06	yes	up	41.96	25.87	40.19	5.45	3.67	9.38	36.00666667	6.166666667
TRINITY_DN10834_c1_g1	TIR/NBS, partial [Pinus taeda])	41.806	5.385621483	0.00281685	0.034405115	yes	up	0.39	0.93	0.6	0	0	0	0.64	0
TRINITY_DN10863_c2_g1	hypothetical protein KI387_036339, partial [Taxus chinensis])	72.652	6.182928522	0.000199395	0.004696997	yes	up	1.1	0.41	0.4	0	0	0	0.636666667	0
TRINITY_DN10875_c1_g2	hypothetical protein KI387_013558 [Taxus chinensis])	0.386	-1.374162059	0.000837028	0.014117908	yes	down	0.31	0.46	0.4	0.7	1.02	0.92	0.39	0.88
TRINITY_DN10890_c0_g2	hypothetical protein KI387_010850, partial [Taxus chinensis])	0.345	-1.533652233	0.001320818	0.019916797	yes	down	30.23	23.13	23.46	116.81	33.98	41.63	25.60666667	64.14
TRINITY_DN1089_c0_g1	hypothetical protein KI387_008045, partial [Taxus chinensis])	8.106	3.018942474	3.63E-07	2.51E-05	yes	up	87.13	67.29	66.6	10.8	7.23	27.03	73.67333333	15.02
TRINITY_DN1089_c2_g2	hypothetical protein KI387_033935 [Taxus chinensis])	0.006	-7.460578575	2.87E-06	0.000150803	yes	down	0	0	0	4.73	0.72	5.35	0	3.6
TRINITY_DN10906_c0_g1		4.236	2.082647669	3.01E-06	0.000157197	yes	up	33.75	30.04	46.52	4.29	5.39	11.46	36.77	7.046666667
TRINITY_DN10920_c0_g1	hypothetical protein KI387_015718, partial [Taxus chinensis])	0.457	-1.1311312	0.003904599	0.043286956	yes	down	3.05	2.07	2.94	4.19	3.98	7.01	2.686666667	5.06
TRINITY_DN10924_c0_g1		5.709	2.513176194	0.002768999	0.034014341	yes	up	7.56	2.6	8.13	0.91	0.98	0.61	6.096666667	0.833333333
TRINITY_DN10931_c0_g2	hypothetical protein 2_6550_02, partial [Pinus taeda])	26.376	4.721154095	2.49E-08	2.45E-06	yes	up	13.4	8.07	17	0.48	0.47	0.21	12.82333333	0.386666667
TRINITY_DN10931_c0_g3	unknown [Picea sitchensis])	6.938	2.79455545	6.83E-05	0.002031542	yes	up	11.6	4.52	10.73	1.74	0.27	1.27	8.95	1.093333333
TRINITY_DN10932_c0_g1	hypothetical protein BVC80_8869g15 [Macleaya cordata])	0.294	-1.765119287	1.82E-05	0.000701184	yes	down	1.78	2.99	1.88	7.06	8.75	4.04	2.216666667	6.616666667
TRINITY_DN10935_c0_g1	IAA-amino acid hydrolase ILR1-like 3 [Juglans regia])	2.126	1.087936606	9.58E-05	0.002670358	yes	up	17.99	22.76	21.08	9.59	5.88	9.44	20.61	8.303333333
TRINITY_DN10945_c0_g1	hypothetical protein KI387_002983, partial [Taxus chinensis])	6.119	2.613375398	5.03E-10	8.17E-08	yes	up	26.5	30.92	28.32	5.27	5.2	1.67	28.58	4.046666667
TRINITY_DN10973_c0_g1	MC5 [Picea abies])	0.008	-7.043562816	3.02E-05	0.001056858	yes	down	0	0	0	2.96	8.24	0.77	0	3.99
TRINITY_DN10978_c1_g1	unknown [Picea sitchensis])	2.109	1.076640127	2.02E-07	1.51E-05	yes	up	20.11	21.29	21.35	9.23	8.56	8.92	20.91666667	8.903333333
TRINITY_DN10988_c0_g1	2S albumin-like protein [Picea glauca])	0	-13.35541146	3.70E-10	6.33E-08	yes	down	0	1.25	0.74	902.76	14165.96	37.29	0.663333333	5035.336667
TRINITY_DN10997_c0_g1		4.413	2.141614487	0.000628865	0.011310037	yes	up	3.5	2.11	3.02	0.69	0.8	0.21	2.876666667	0.566666667
TRINITY_DN11007_c0_g1	unknown [Picea sitchensis])	0.434	-1.204762342	0.000171883	0.004193974	yes	down	7.22	4.31	4.91	9.75	11.54	10.92	5.48	10.73666667
TRINITY_DN11019_c0_g1	hypothetical protein KI387_022148, partial [Taxus chinensis])	0.184	-2.440871376	1.89E-05	0.000726027	yes	down	1.29	1.39	1.21	5.53	2.49	10.09	1.296666667	6.036666667
TRINITY_DN11043_c0_g1	unknown [Picea sitchensis])	4.473	2.161354345	0.0001863	0.004454088	yes	up	1.25	1.26	2.13	0.44	0.44	0.13	1.546666667	0.336666667
TRINITY_DN11049_c0_g1	caffeoylshikimate esterase isoform X1 [Gossypium hirsutum])	0.379	-1.399464465	0.000319643	0.00677664	yes	down	17.52	7.56	11.41	29.5	22.86	27.74	12.16333333	26.7
TRINITY_DN1105_c0_g1	unknown [Picea sitchensis])	0.405	-1.302606012	0.001003869	0.016288321	yes	down	74.33	84.9	75.68	62.49	217.53	303.72	78.30333333	194.58
TRINITY_DN1105_c1_g1	unknown [Picea sitchensis])	0.197	-2.34068386	5.23E-05	0.00163968	yes	down	75.53	121.23	75.16	112.81	47.02	116.93	90.64	92.25333333
TRINITY_DN1105_c2_g2		0.085	-3.554946631	7.23E-09	8.29E-07	yes	down	9.67	18.16	4.34	59.88	77.81	136.83	10.72333333	91.50666667
TRINITY_DN1106_c0_g1		0.034	-4.870885035	4.02E-05	0.001332298	yes	down	0.19	0	0.21	5.3	2.52	0.71	0.133333333	2.843333333
TRINITY_DN11070_c0_g1		9.871	3.303129433	0.000228693	0.005199688	yes	up	9.27	17.49	2.8	1.08	0.64	0.76	9.853333333	0.826666667
TRINITY_DN11096_c0_g1	hypothetical protein KI387_013607, partial [Taxus chinensis])	3.385	1.759109901	4.05E-06	0.000198681	yes	up	2.85	5.11	3.95	1.4	0.85	0.77	3.97	1.006666667
TRINITY_DN11114_c0_g1		8.343	3.060604103	0.000131423	0.003428895	yes	up	2.4	2.19	1.52	0.47	0.32	0.22	2.036666667	0.336666667
TRINITY_DN11118_c0_g2	hypothetical protein KI387_020365, partial [Taxus chinensis])	2.014	1.010418817	9.82E-05	0.002725599	yes	up	39.54	34.78	34.82	17.55	18.49	10.97	36.38	15.67
TRINITY_DN11124_c0_g3	unknown [Picea sitchensis])	3.396	1.763746256	0.00019569	0.004633602	yes	up	5.29	15.18	8.27	2.97	2.81	1.52	9.58	2.433333333
TRINITY_DN11125_c0_g2	unknown [Picea sitchensis])	0.039	-4.663189664	1.47E-07	1.13E-05	yes	down	0	0.16	0.04	1.21	1.6	1.32	0.066666667	1.376666667
TRINITY_DN1116_c0_g1	HSP [Pinus tabuliformis])	0.135	-2.888499994	2.57E-05	0.000928516	yes	down	669.55	397.06	352.44	1870.76	273.05	2451.86	473.0166667	1531.89
TRINITY_DN1116_c0_g2	HSP [Pinus tabuliformis])	0.079	-3.656472298	0.00083666	0.014117908	yes	down	12.58	4.76	2.09	52.92	9.11	121.79	6.476666667	61.27333333
TRINITY_DN11176_c1_g3		0.09	-3.466676125	0.000818693	0.013911267	yes	down	1.5	0.65	0.96	10.3	9.31	14.59	1.036666667	11.4
TRINITY_DN11186_c0_g1	em protein H5 [Nicotiana tomentosiformis])	0.113	-3.151727061	6.00E-18	5.82E-15	yes	down	1.9	2.81	2.98	14.95	19.05	24.17	2.563333333	19.39
TRINITY_DN11189_c0_g1	unknown [Picea sitchensis])	0.425	-1.235959744	0.000419815	0.008246103	yes	down	207.18	128.29	126.58	323.81	212.18	405.01	154.0166667	313.6666667
TRINITY_DN1123_c0_g1	unknown [Picea sitchensis])	8.559	3.097472636	4.70E-07	3.14E-05	yes	up	59.16	17.78	36.97	2.25	2.37	8.32	37.97	4.313333333
TRINITY_DN11254_c0_g3	hypothetical protein KI387_001010, partial [Taxus chinensis])	71.063	6.151034761	0.000104155	0.002847394	yes	up	1.37	0.86	1.84	0	0	0	1.356666667	0
TRINITY_DN11265_c0_g1		0.047	-4.426217041	2.87E-07	2.06E-05	yes	down	0.08	0.05	0.03	1.16	1.42	0.52	0.053333333	1.033333333
TRINITY_DN11282_c0_g1	unknown [Picea sitchensis])	0.164	-2.604202614	0.000268967	0.005885467	yes	down	7.41	2.78	3.48	9.81	9.03	49.83	4.556666667	22.89
TRINITY_DN11286_c0_g1		0.082	-3.609007455	0.000705097	0.012415985	yes	down	0.08	0.05	0.33	1.67	1.54	0.37	0.153333333	1.193333333
TRINITY_DN11312_c0_g1		0.08	-3.644892682	0.002616663	0.032632347	yes	down	1.12	0.31	0.8	11.24	0.33	14.17	0.743333333	8.58
TRINITY_DN11316_c0_g1	unknown [Picea sitchensis])	0.232	-2.106188973	8.09E-05	0.002338151	yes	down	23.05	30.35	13.68	39.08	142.38	59.62	22.36	80.36
TRINITY_DN11316_c1_g1	unknown [Picea sitchensis])	0.421	-1.249630433	6.60E-05	0.001981781	yes	down	18.66	12.1	16.48	32.94	23.69	39.27	15.74666667	31.96666667
TRINITY_DN11326_c0_g2	unknown [Picea sitchensis])	0.02	-5.620861838	0.003613402	0.041034348	yes	down	0	0	0	3.11	5.12	0.6	0	2.943333333
TRINITY_DN11345_c0_g1	bHLH51 [Pinus massoniana])	49.204	5.620714045	0.000910425	0.01513262	yes	up	0.68	0.62	0.48	0	0	0	0.593333333	0
TRINITY_DN11359_c0_g1	hypothetical protein KI387_013777, partial [Taxus chinensis])	0.222	-2.17427726	0.004035501	0.04424611	yes	down	2.84	1.5	3.37	10.62	11.38	5.8	2.57	9.266666667
TRINITY_DN11365_c0_g1	putative TIR-NBS-LRR protein [Pinus monticola])	0	-11.78994843	5.90E-08	5.22E-06	yes	down	0	0	0	8.88	4.69	23.61	0	12.39333333
TRINITY_DN11384_c0_g1	unknown [Picea sitchensis])	2.159	1.110175819	9.50E-05	0.002655495	yes	up	5.81	7.66	8.38	2.21	3.49	3.05	7.283333333	2.916666667
TRINITY_DN11389_c0_g1	hypothetical protein KI387_000035 [Taxus chinensis])	2.584	1.369388863	3.57E-07	2.48E-05	yes	up	14.18	24.73	21.23	6.94	7.87	5.35	20.04666667	6.72
TRINITY_DN11395_c0_g2		0.16	-2.641288299	0.002656153	0.032970696	yes	down	0.37	0.39	0.34	0.82	3.26	2.12	0.366666667	2.066666667
TRINITY_DN11396_c0_g1	hypothetical protein KI387_039385, partial [Taxus chinensis])	0.34	-1.555453586	0.001150294	0.018051164	yes	down	2.5	3.05	1.35	8.25	6.02	3.33	2.3	5.866666667
TRINITY_DN11401_c0_g2	putative domains rearranged methylase, partial [Pinus sylvestris])	0.035	-4.818333894	1.38E-18	1.47E-15	yes	down	0.09	0.25	0.44	9.27	4.45	5.21	0.26	6.31
TRINITY_DN11419_c0_g2	small subunit ribosomal protein S7 [Vigna unguiculata])	2.979	1.574636382	0.001377554	0.020493336	yes	up	1.28	3.85	3.76	0.74	0.94	0.84	2.963333333	0.84
TRINITY_DN11423_c0_g4	unknown [Picea sitchensis])	0.09	-3.474989198	2.80E-13	1.12E-10	yes	down	2.63	2.51	2.19	18.86	39.14	12.18	2.443333333	23.39333333
TRINITY_DN11424_c1_g1		263.194	8.039985486	7.07E-10	1.10E-07	yes	up	3.08	4.78	4.62	0	0	0	4.16	0
TRINITY_DN11443_c0_g2		0.015	-6.084640813	0.00262864	0.032730705	yes	down	0	0	0	4.54	0.5	0.22	0	1.753333333
TRINITY_DN11452_c0_g1	unknown [Picea sitchensis])	3.901	1.96374132	2.25E-06	0.000121668	yes	up	46.2	45.21	55.47	5.66	18	8.66	48.96	10.77333333
TRINITY_DN11455_c1_g1		5.269	2.397417173	0.000285803	0.006178858	yes	up	20.51	14.69	15.29	1.9	0.75	4.92	16.83	2.523333333
TRINITY_DN11455_c1_g4		769.777	9.588296923	6.97E-24	2.03E-20	yes	up	48.64	80.45	28.42	0	0.06	0.11	52.50333333	0.056666667
TRINITY_DN11457_c0_g1	cinnamoyl-CoA reductase [Ginkgo biloba])	0.088	-3.50046618	4.47E-05	0.001455254	yes	down	0.1	0.39	0.22	1.51	2.88	2.5	0.236666667	2.296666667
TRINITY_DN11457_c1_g1	cinnamoyl-CoA reductase [Cunninghamia lanceolata])	3.411	1.770065232	0.000118464	0.00316295	yes	up	21.13	16.44	15.67	4.27	7.49	2.02	17.74666667	4.593333333
TRINITY_DN11468_c0_g3		0.005	-7.587361684	7.16E-07	4.51E-05	yes	down	0	0	0	0.64	0.67	2.58	0	1.296666667
TRINITY_DN11486_c0_g1		57.081	5.83494775	0.001429399	0.02101946	yes	up	3.51	0.64	1.32	0	0	0	1.823333333	0
TRINITY_DN11527_c0_g1	unknown [Picea sitchensis])	0.457	-1.131283548	2.23E-14	1.12E-11	yes	down	46.46	45.77	46.79	91.18	85.87	81.22	46.34	86.09
TRINITY_DN11535_c1_g1	R2R3MYB15 [Ginkgo biloba])	27.955	4.805031229	9.12E-22	1.83E-18	yes	up	12.61	8.87	13.42	0.37	0.18	0.5	11.63333333	0.35
TRINITY_DN11542_c0_g1	hypothetical protein KI387_003434, partial [Taxus chinensis])	0.172	-2.540349112	2.88E-05	0.001016508	yes	down	0.47	0.65	0.76	3.43	1.82	3.51	0.626666667	2.92
TRINITY_DN1156_c0_g1	unknown [Picea sitchensis])	0.47	-1.090576972	0.00474636	0.049493561	yes	down	66.35	169.46	81.83	237.36	193.98	147.59	105.88	192.9766667
TRINITY_DN11584_c0_g1	hypothetical protein KI387_014325 [Taxus chinensis])	3.197	1.676814086	0.001555929	0.022387319	yes	up	25.56	26.73	34.12	3.02	6.03	14.15	28.80333333	7.733333333
TRINITY_DN11599_c0_g1	hypothetical protein KI387_014055, partial [Taxus chinensis])	2.541	1.345128359	0.001301913	0.01971001	yes	up	1.74	2.79	2.11	0.92	0.82	0.53	2.213333333	0.756666667
TRINITY_DN11607_c0_g1	hypothetical protein KI387_009418, partial [Taxus chinensis])	2.18	1.124382249	0.001448528	0.021222753	yes	up	1.98	3.65	3.61	1.34	1.19	1.13	3.08	1.22
TRINITY_DN11614_c0_g1	unknown [Picea sitchensis])	2.663	1.41324491	3.33E-05	0.001144057	yes	up	15.76	15.39	15.94	3.33	7.45	4.72	15.69666667	5.166666667
TRINITY_DN11625_c0_g1	unknown [Picea sitchensis])	0.009	-6.781896223	1.40E-07	1.09E-05	yes	down	0	0.17	0	2.96	10.66	2.76	0.056666667	5.46
TRINITY_DN11634_c0_g2	hypothetical protein KI387_034326, partial [Taxus chinensis])	0.009	-6.841175356	0.003268065	0.038200809	yes	down	0	0	0	0.58	0	3.61	0	1.396666667
TRINITY_DN11638_c1_g1		70.465	6.138837539	8.68E-05	0.002464994	yes	up	2.3	3.01	4.2	0	0	0	3.17	0
TRINITY_DN11643_c0_g1	unknown [Picea sitchensis])	0.093	-3.430366188	0.003851631	0.042872835	yes	down	0.35	0.11	0.13	3.22	0.42	1.71	0.196666667	1.783333333
TRINITY_DN11655_c1_g1	LRR receptor-like serine/threonine-protein kinase EFR [Dioscorea cayenensis subsp. rotundata])	56.859	5.829306198	0.000459114	0.008848656	yes	up	1.43	0.81	1.72	0	0	0	1.32	0
TRINITY_DN11661_c0_g1		12.268	3.616770228	0.002894949	0.035011708	yes	up	0.83	0.61	0.75	0.05	0.11	0	0.73	0.053333333
TRINITY_DN11665_c0_g1	unknown [Picea sitchensis])	0.457	-1.131056077	2.63E-13	1.07E-10	yes	down	55.61	63.64	62.05	99.97	126.84	108.19	60.43333333	111.6666667
TRINITY_DN11683_c0_g1	hypothetical protein KI387_010680, partial [Taxus chinensis])	2.388	1.255622293	0.001784118	0.024693025	yes	up	1.13	1.39	1.38	0.31	0.58	0.52	1.3	0.47
TRINITY_DN11683_c0_g2	hypothetical protein ABT39_MTgene1821 [Picea glauca])	4.876	2.28555149	0.001067676	0.017081214	yes	up	5.17	4.22	5.57	0.47	1.53	0.55	4.986666667	0.85
TRINITY_DN11698_c1_g1		101.083	6.659400159	1.08E-05	0.000452249	yes	up	2.83	3.32	1.42	0	0	0	2.523333333	0
TRINITY_DN11723_c0_g1	unknown [Picea sitchensis])	0.002	-9.148818201	4.15E-13	1.58E-10	yes	down	0	0	0	5.17	3.08	4.65	0	4.3
TRINITY_DN11734_c0_g1		4.044	2.015892658	0.00175365	0.024334461	yes	up	1.58	5.71	2.52	0.79	0.97	0.33	3.27	0.696666667
TRINITY_DN1174_c0_g2	unknown [Picea sitchensis])	0.453	-1.142482846	0.000236325	0.005346627	yes	down	18.37	15.61	14.08	42.44	23.56	25.8	16.02	30.6
TRINITY_DN11759_c0_g1	unknown [Picea sitchensis])	37.315	5.22169598	0.00049397	0.009384844	yes	up	0.92	0.57	0.94	0	0.05	0	0.81	0.016666667
TRINITY_DN1175_c0_g2	cinnamoyl-CoA reductase [Ginkgo biloba])	6.331	2.662371616	1.37E-22	3.37E-19	yes	up	28.6	30.08	44.75	5.34	4.35	5.43	34.47666667	5.04
TRINITY_DN11797_c0_g2	CYP704C10 [Taxus chinensis])	215.72	7.753019287	3.86E-07	2.64E-05	yes	up	51.38	27.58	8.72	0	0	0	29.22666667	0
TRINITY_DN11810_c1_g1		0.004	-7.858469417	2.49E-09	3.31E-07	yes	down	0	0	0	99.44	92.05	112.51	0	101.3333333
TRINITY_DN11814_c0_g2		0.032	-4.988222575	0.002861796	0.03475519	yes	down	0.15	0	0	0.76	2.35	0.48	0.05	1.196666667
TRINITY_DN11815_c0_g1	hypothetical protein KI387_017101, partial [Taxus chinensis])	0.141	-2.823456136	0.002162151	0.028332757	yes	down	0.07	0.5	0.16	0.89	2.22	1.33	0.243333333	1.48
TRINITY_DN11817_c0_g2		45.134	5.496147869	0.000126248	0.00332049	yes	up	3.67	3.65	3.7	0	0	0.17	3.673333333	0.056666667
TRINITY_DN1181_c0_g2		3.019	1.594201141	0.000347732	0.007195821	yes	up	64.44	62.61	37.54	11.49	15.82	28.53	54.86333333	18.61333333
TRINITY_DN11824_c0_g2	hypothetical protein KI387_040211, partial [Taxus chinensis])	2.326	1.217767831	0.000107689	0.002927038	yes	up	16.65	26.46	22.75	7.83	11.19	5.53	21.95333333	8.183333333
TRINITY_DN11842_c1_g1		11.918	3.575055071	1.33E-16	1.03E-13	yes	up	185.54	118.25	100.34	3.97	13.61	2.7	134.71	6.76
TRINITY_DN11843_c0_g1	unknown [Picea sitchensis])	0.079	-3.66019095	0.00033811	0.007074446	yes	down	1.72	0.12	0.84	2.93	18.61	24.54	0.893333333	15.36
TRINITY_DN11856_c0_g1	putative serine/threonine-protein kinase-like protein CCR3 [Nymphaea colorata])	2.034	1.024402384	0.000153735	0.00384094	yes	up	2.86	3.61	4.11	1.27	1.68	1.56	3.526666667	1.503333333
TRINITY_DN11857_c0_g2	hypothetical protein KI387_030989, partial [Taxus chinensis])	13.75	3.781368984	0.004597477	0.048398233	yes	up	1.2	8.47	0.72	0.13	0	0.87	3.463333333	0.333333333
TRINITY_DN11860_c0_g1	hypothetical protein KI387_035186 [Taxus chinensis])	0.037	-4.741691896	0.004393446	0.047039263	yes	down	0	0.08	0	0.37	1.15	0.45	0.026666667	0.656666667
TRINITY_DN11872_c0_g1	hypothetical protein KI387_022036 [Taxus chinensis])	3.116	1.639646267	0.000147219	0.003734485	yes	up	3.93	6.73	5.96	1.91	2	0.73	5.54	1.546666667
TRINITY_DN11880_c0_g1	hypothetical protein KI387_015068, partial [Taxus chinensis])	3.642	1.864556226	6.67E-06	0.000304035	yes	up	1.56	2.13	2.27	0.26	0.55	0.61	1.986666667	0.473333333
TRINITY_DN11910_c0_g2	histone-lysine N-methyltransferase family member SUVH9-like [Prunus yedoensis var. nudiflora])	0.156	-2.677526129	0.00015265	0.003828691	yes	down	0.13	1.18	0.64	3.15	4.2	7.28	0.65	4.876666667
TRINITY_DN11923_c0_g1		7.601	2.926268928	0.002622036	0.032661878	yes	up	0.87	1.55	0.7	0.16	0	0.18	1.04	0.113333333
TRINITY_DN11934_c0_g3	PREDICTED: katanin p80 WD40 repeat-containing subunit B1 homolog [Nelumbo nucifera])	0.367	-1.447381487	7.64E-05	0.002220163	yes	down	2.28	2.53	2.36	8.33	4.1	3.88	2.39	5.436666667
TRINITY_DN11954_c0_g1	unknown [Picea sitchensis])	14.903	3.897562658	1.15E-05	0.000477197	yes	up	14.89	7.25	7.11	0	0.56	0.62	9.75	0.393333333
TRINITY_DN11963_c0_g1		5.399	2.432805536	0.002488478	0.031462731	yes	up	0.71	0.79	0.35	0.02	0.16	0.12	0.616666667	0.1
TRINITY_DN1196_c0_g3	unknown [Picea sitchensis])	0.015	-6.057558848	0.000518675	0.009704471	yes	down	1.73	0	0	1.46	8.15	71.43	0.576666667	27.01333333
TRINITY_DN11971_c0_g1		45.077	5.494326337	0.004527659	0.048051065	yes	up	0.18	1.32	0.89	0	0	0	0.796666667	0
TRINITY_DN11972_c0_g1		577.341	9.173280429	1.05E-12	3.67E-10	yes	up	3.48	1.7	2.89	0	0	0	2.69	0
TRINITY_DN1197_c1_g2	unknown [Picea sitchensis])	3.794	1.923578278	1.85E-16	1.32E-13	yes	up	54.93	67.4	50.97	12.98	13.37	10.7	57.76666667	12.35
TRINITY_DN12014_c0_g1	hypothetical protein KI387_017396 [Taxus chinensis])	2.027	1.019282332	1.65E-05	0.000645155	yes	up	15.64	12.05	14.01	7.77	5.38	5.62	13.9	6.256666667
TRINITY_DN12016_c0_g3		132.771	7.052797324	7.35E-07	4.62E-05	yes	up	1.61	0.89	1.13	0	0	0	1.21	0
TRINITY_DN12025_c0_g1	hypothetical protein GUJ93_ZPchr0006g45784 [Zizania palustris])	0.361	-1.468309449	0.001438348	0.021117155	yes	down	2.5	2.89	3.08	3.97	9.04	7.53	2.823333333	6.846666667
TRINITY_DN1202_c2_g1		0.097	-3.367597809	0.001595077	0.022755431	yes	down	0.82	0.23	0.7	10.55	1.63	2.43	0.583333333	4.87
TRINITY_DN12073_c0_g1	hypothetical protein KI387_005045 [Taxus chinensis])	2.611	1.384355521	0.000876887	0.014635969	yes	up	1.73	3.37	5.51	1.4	0.53	1.14	3.536666667	1.023333333
TRINITY_DN12083_c0_g1	PREDICTED: SAC3 family protein B isoform X3 [Tarenaya hassleriana])	3.799	1.92574477	0.000112234	0.003024374	yes	up	1.73	5.38	4.11	0.88	1.88	0.95	3.74	1.236666667
TRINITY_DN1209_c0_g1	unknown [Picea sitchensis])	6.672	2.738160571	0.002921511	0.035239765	yes	up	7.53	12.33	7.42	0	2.28	1.1	9.093333333	1.126666667
TRINITY_DN1210_c0_g1	hypothetical protein GBA52_014981 [Prunus armeniaca])	2.081	1.056931535	6.13E-05	0.001867988	yes	up	1836.06	2771.83	3076.01	906.26	1363.03	999.98	2561.3	1089.756667
TRINITY_DN12112_c0_g1	hypothetical protein KI387_033100 [Taxus chinensis])	2.239	1.163123129	9.29E-12	2.70E-09	yes	up	54.37	63.83	51.87	19.91	25.51	20.88	56.69	22.1
TRINITY_DN12114_c0_g1	hypothetical protein KI387_035942 [Taxus chinensis])	60.952	5.929606867	6.51E-06	0.000297503	yes	up	3.84	6.82	1.74	0	0	0.16	4.133333333	0.053333333
TRINITY_DN12125_c0_g1	unknown [Picea sitchensis])	3.311	1.727090517	6.50E-13	2.42E-10	yes	up	14.57	14.86	15.24	5.24	5	5.62	14.89	5.286666667
TRINITY_DN12160_c0_g1	unknown [Picea sitchensis])	0.353	-1.501100811	0.000236087	0.005345021	yes	down	4.64	2.25	4.34	8.15	8.54	15.7	3.743333333	10.79666667
TRINITY_DN12163_c0_g1	unknown [Picea sitchensis])	4.129	2.045853794	5.10E-05	0.001610572	yes	up	92.56	79.29	53.92	9.21	15.28	13.41	75.25666667	12.63333333
TRINITY_DN12163_c0_g3	unknown [Picea sitchensis])	0.01	-6.660185183	0.003169811	0.037375754	yes	down	0	0	0	2.64	3.66	0	0	2.1
TRINITY_DN12185_c0_g1	cellulose synthase-like protein D5 [Vitis riparia])	5.79	2.533512599	3.75E-11	8.83E-09	yes	up	4.18	9.94	8.04	1.35	0.83	1.11	7.386666667	1.096666667
TRINITY_DN12196_c0_g1	unknown [Picea sitchensis])	0.212	-2.236039335	3.61E-05	0.001223153	yes	down	6.53	5.14	7.13	13.94	12.98	48.92	6.266666667	25.28
TRINITY_DN1219_c0_g1	unknown [Picea sitchensis])	2.524	1.335855591	0.000594542	0.010772524	yes	up	5.39	12.8	9.05	2.16	4.6	2.68	9.08	3.146666667
TRINITY_DN12220_c0_g1		51.204	5.678173979	0.000670818	0.011910211	yes	up	8.87	2.96	7.96	0	0	0	6.596666667	0
TRINITY_DN12256_c0_g1	hypothetical protein SLEP1_g36879 [Shorea leprosula])	22.678	4.503249181	2.37E-07	1.73E-05	yes	up	2.34	2.07	1.23	0.03	0.28	0.24	1.88	0.183333333
TRINITY_DN12283_c0_g2	thaumatin-like protein 3 [Picea likiangensis])	0.026	-5.239723321	0.003733683	0.04190968	yes	down	2.91	0	0.31	8.6	18.97	76.71	1.073333333	34.76
TRINITY_DN12283_c1_g1	unknown [Picea sitchensis])	0.005	-7.693037887	1.36E-11	3.76E-09	yes	down	0.06	0.06	0	4.43	11.36	7.33	0.04	7.706666667
TRINITY_DN12316_c0_g1	unknown [Picea sitchensis])	2.069	1.04895728	2.14E-05	0.000800853	yes	up	161.11	119.88	208.35	65.82	55.32	62.99	163.1133333	61.37666667
TRINITY_DN12317_c0_g1	unknown [Picea sitchensis])	3.882	1.956675243	0.000733465	0.012774973	yes	up	35.95	24.26	32.82	6.4	2.01	11.57	31.01	6.66
TRINITY_DN12322_c0_g1	unknown [Picea sitchensis])	2.061	1.043162678	5.06E-05	0.001603532	yes	up	10.86	14.63	13.72	6.32	5.27	4.67	13.07	5.42
TRINITY_DN12357_c0_g1	unknown [Picea sitchensis])	0.248	-2.014278409	0.004517808	0.048017457	yes	down	4.9	3.57	2.66	5.21	7.82	1.51	3.71	4.846666667
TRINITY_DN12358_c0_g1	pectin methylesterase 3 [Cunninghamia lanceolata])	3.257	1.703329447	8.34E-06	0.000365616	yes	up	6.27	12.45	7.13	2.24	2.1	2.5	8.616666667	2.28
TRINITY_DN12363_c0_g1		0.37	-1.435644984	0.002139889	0.028133166	yes	down	0.92	0.9	0.75	2.96	2.11	1.02	0.856666667	2.03
TRINITY_DN12376_c0_g1		0.067	-3.908344683	5.02E-10	8.17E-08	yes	down	62.24	46.74	42.76	335.65	199.16	1175.17	50.58	569.9933333
TRINITY_DN12381_c0_g1	ammonium transporter 1.3 [Pinus pinaster])	8.235	3.041824025	0.002217473	0.028845176	yes	up	0.73	0.99	1.03	0	0.21	0.08	0.916666667	0.096666667
TRINITY_DN1240_c0_g1	unknown [Picea sitchensis])	0.348	-1.52370899	5.26E-05	0.001644553	yes	down	13.96	9.07	15.07	42.4	34.6	19.18	12.7	32.06
TRINITY_DN1240_c0_g2		0.006	-7.457862204	2.00E-07	1.50E-05	yes	down	0.27	0	0	19.51	18.87	3.58	0.09	13.98666667
TRINITY_DN12411_c0_g2		46.307	5.53316668	0.000124188	0.00328293	yes	up	2.32	1.58	2.19	0	0	0.1	2.03	0.033333333
TRINITY_DN12411_c0_g3		14.809	3.888435169	0.002258966	0.029265994	yes	up	11.17	1.54	15.16	0	0.08	1.52	9.29	0.533333333
TRINITY_DN12469_c0_g1		0.008	-6.900687831	0.00191152	0.025973471	yes	down	0	0	0	0	4.93	1.96	0	2.296666667
TRINITY_DN12483_c0_g1	hypothetical protein KI387_031057, partial [Taxus chinensis])	3.555	1.82980198	1.31E-07	1.04E-05	yes	up	1.36	1.96	1.52	0.28	0.48	0.42	1.613333333	0.393333333
TRINITY_DN12498_c0_g1	hypothetical protein KI387_012592, partial [Taxus chinensis])	2.826	1.499009945	6.80E-05	0.002027859	yes	up	2.2	3.19	2.62	1.05	0.85	0.56	2.67	0.82
TRINITY_DN12503_c0_g1	putative GABA transporter 2, partial [Mucuna pruriens])	2.03	1.021564882	0.002065573	0.027415086	yes	up	10.73	19.51	16.43	8.84	6.17	4.81	15.55666667	6.606666667
TRINITY_DN12506_c0_g1	PREDICTED: septin and tuftelin-interacting protein 1 homolog 1-like [Nelumbo nucifera])	0.008	-6.909624254	0.00163618	0.023190073	yes	down	0	0	0	0	2.17	1.73	0	1.3
TRINITY_DN12511_c0_g1	hypothetical protein KI387_040452, partial [Taxus chinensis])	5.762	2.5264758	0.000191843	0.004559367	yes	up	0.91	3.22	2.25	0.39	0.19	0.35	2.126666667	0.31
TRINITY_DN12522_c0_g1	unknown [Picea sitchensis])	3.104	1.634016834	0.00294152	0.035427721	yes	up	2.46	3.34	7.65	0.99	1.12	1.43	4.483333333	1.18
TRINITY_DN1255_c0_g1	hypothetical protein KI387_035207 [Taxus chinensis])	0.191	-2.388400686	0.00029442	0.006329939	yes	down	8.78	2.64	2.56	46.38	8.71	19.29	4.66	24.79333333
TRINITY_DN1255_c0_g2	hypothetical protein KI387_035207 [Taxus chinensis])	0.051	-4.281186915	0.000495197	0.009402583	yes	down	1.48	0.12	0	20.14	2.92	3.82	0.533333333	8.96
TRINITY_DN12564_c1_g2	unknown [Picea sitchensis])	3.213	1.684103246	0.000567809	0.010410813	yes	up	2.26	1.54	2.57	0.83	0.4	0.49	2.123333333	0.573333333
TRINITY_DN12569_c0_g1		215.922	7.754365783	3.47E-09	4.39E-07	yes	up	7.24	8.49	9.35	0	0	0	8.36	0
TRINITY_DN12595_c0_g1	hypothetical protein KI387_031166 [Taxus chinensis])	5.458	2.448252556	3.33E-08	3.18E-06	yes	up	4.45	6.5	5.26	1.08	0.8	0.66	5.403333333	0.846666667
TRINITY_DN1259_c0_g2		291.118	8.185461211	2.17E-10	4.02E-08	yes	up	17.49	23.51	24.63	0	0	0	21.87666667	0
TRINITY_DN12601_c0_g1	unknown [Picea sitchensis])	5.236	2.388408224	0.000403119	0.008030518	yes	up	4.08	8.91	8.37	5.02	0.53	2.31	7.12	2.62
TRINITY_DN1260_c0_g1	unknown [Picea sitchensis])	0.141	-2.82478118	4.52E-06	0.000218392	yes	down	16.49	7.07	8.18	118.95	56.87	19.49	10.58	65.10333333
TRINITY_DN12631_c0_g1	unknown [Picea sitchensis])	0.168	-2.574065202	3.99E-07	2.71E-05	yes	down	6.46	2.91	2.15	13.89	23.28	20.93	3.84	19.36666667
TRINITY_DN12631_c0_g2	unknown [Picea sitchensis])	19.821	4.308952467	1.95E-09	2.70E-07	yes	up	14.29	4.2	8.24	0.35	0.25	0.48	8.91	0.36
TRINITY_DN1263_c0_g2	hypothetical protein 2_5258_01, partial [Pinus radiata])	0.153	-2.707212858	6.59E-11	1.46E-08	yes	down	3.09	2.39	3.95	17.05	25.38	10.37	3.143333333	17.6
TRINITY_DN12654_c0_g3		32.255	5.01143657	2.58E-05	0.000929878	yes	up	0.94	5.01	6.26	0.11	0.11	0.1	4.07	0.106666667
TRINITY_DN1266_c0_g2	unknown [Picea sitchensis])	0.279	-1.840279794	0.0010095	0.016363093	yes	down	3.86	2.51	1.67	13.22	4.39	7.09	2.68	8.233333333
TRINITY_DN12686_c0_g1	hypothetical protein H6P81_003235 [Aristolochia fimbriata])	0.486	-1.042098966	0.003696177	0.041634664	yes	down	16.63	11.91	18.36	30.33	16.96	34.92	15.63333333	27.40333333
TRINITY_DN12706_c0_g1	unknown [Picea sitchensis])	6.923	2.791353013	4.15E-06	0.000203305	yes	up	82.97	121.81	77.98	10.46	21.79	22	94.25333333	18.08333333
TRINITY_DN12706_c1_g1		5.175	2.371505807	3.28E-14	1.56E-11	yes	up	34.4	45.62	34.77	2.26	3.05	5.33	38.26333333	3.546666667
TRINITY_DN12708_c0_g2	hypothetical protein KI387_024622 [Taxus chinensis])	6.249	2.643577733	0.001094584	0.017355582	yes	up	6.98	2.76	5.31	0.13	0.39	1.56	5.016666667	0.693333333
TRINITY_DN12725_c0_g1		18.629	4.219445429	0.001822232	0.025068803	yes	up	27.23	20.66	0	0.36	0.88	0.94	15.96333333	0.726666667
TRINITY_DN12746_c0_g1	NPF family transporter [Pinus pinaster])	0.092	-3.446177514	1.98E-06	0.000109611	yes	down	0.36	0.67	0.57	1.43	3.02	10.4	0.533333333	4.95
TRINITY_DN12748_c1_g1	glutamate decarboxylase [Pinus pinaster])	0.054	-4.198281643	0.001838862	0.025232533	yes	down	0.18	0.17	1.39	8.81	21.86	0.49	0.58	10.38666667
TRINITY_DN12760_c0_g1		0.081	-3.621197659	0.001433234	0.021056507	yes	down	0.72	0.17	0	4.75	3.07	1.58	0.296666667	3.133333333
TRINITY_DN12770_c0_g1	unknown [Picea sitchensis])	3.325	1.73354009	4.55E-06	0.000219289	yes	up	75.24	74.25	42.42	19.2	15.85	12.42	63.97	15.82333333
TRINITY_DN12787_c0_g1	hypothetical protein VIGAN_11217000 [Vigna angularis var. angularis])	2.134	1.093594664	0.000794204	0.013602564	yes	up	69.42	146.4	130.86	35.12	34.08	41.51	115.56	36.90333333
TRINITY_DN12788_c0_g1	unknown [Picea sitchensis])	2.098	1.069301478	0.004613198	0.04849791	yes	up	10.67	16.56	9.28	6.63	4.85	3.46	12.17	4.98
TRINITY_DN1278_c0_g4	unknown [Picea sitchensis])	3.181	1.66936242	0.001155457	0.018114426	yes	up	7.17	14.27	10.99	3.4	1.89	3.07	10.81	2.786666667
TRINITY_DN12794_c0_g1	hypothetical protein MKW98_023278 [Papaver atlanticum])	0.493	-1.021082228	9.41E-06	0.000405091	yes	down	27.48	21.36	27.14	36.16	47.55	50.36	25.32666667	44.69
TRINITY_DN127_c0_g1	unknown [Picea sitchensis])	0.413	-1.274909859	0.003827987	0.042698725	yes	down	7.76	4.67	3.6	10.81	7.78	14.76	5.343333333	11.11666667
TRINITY_DN12803_c0_g1	hypothetical protein KI387_022794, partial [Taxus chinensis])	0.425	-1.234116946	2.07E-05	0.000778241	yes	down	2.22	1.59	2.85	4.81	5.3	4.82	2.22	4.976666667
TRINITY_DN12807_c0_g1	unknown [Picea sitchensis])	151.462	7.242809523	1.56E-34	8.33E-31	yes	up	68.59	38.01	63.52	0.88	0.03	0.97	56.70666667	0.626666667
TRINITY_DN12810_c0_g1	unknown [Picea sitchensis])	68.842	6.105223773	0.000893745	0.01487855	yes	up	1.2	4.96	0.09	0	0	0.07	2.083333333	0.023333333
TRINITY_DN12814_c0_g1	hypothetical protein KI387_001377 [Taxus chinensis])	2.061	1.043603624	0.001000229	0.016268799	yes	up	1.9	1.71	2.21	0.78	1.03	0.84	1.94	0.883333333
TRINITY_DN12816_c0_g1		113.95	6.832260045	7.06E-06	0.000318188	yes	up	2.12	0.7	1.4	0	0	0	1.406666667	0
TRINITY_DN12834_c0_g1	hypothetical protein KI387_012507, partial [Taxus chinensis])	0.064	-3.96530676	1.87E-09	2.59E-07	yes	down	0.66	0.3	0.27	9.08	3.02	4.54	0.41	5.546666667
TRINITY_DN12835_c0_g1	unknown [Picea sitchensis])	0.471	-1.085748498	6.46E-05	0.001945347	yes	down	25.67	18.16	23.02	37.83	34.11	50.8	22.28333333	40.91333333
TRINITY_DN12843_c0_g1	hypothetical protein KI387_019918, partial [Taxus chinensis])	6.095	2.607570108	0.002608444	0.032606056	yes	up	9.89	20.98	8.33	4.43	0.38	0.41	13.06666667	1.74
TRINITY_DN12855_c0_g1	PIN4 [Pinus tabuliformis])	2.252	1.170973521	1.56E-05	0.000617602	yes	up	21.02	28.83	31.18	7.45	11.19	12.59	27.01	10.41
TRINITY_DN1288_c0_g3	histone H3.2 [Glycine max])	5.151	2.364890458	6.79E-06	0.000307779	yes	up	32.72	33	38.9	9.42	5.85	1.82	34.87333333	5.696666667
TRINITY_DN1288_c1_g1	unnamed protein product [Triticum turgidum subsp. durum])	3.38	1.757085947	2.27E-07	1.68E-05	yes	up	5.09	7.46	5.62	1.47	2.07	1.13	6.056666667	1.556666667
TRINITY_DN1288_c1_g2	unnamed protein product, partial [Brassica oleracea])	2.476	1.307771608	1.53E-06	8.85E-05	yes	up	18.34	21.63	16.98	5.54	5.98	5.3	18.98333333	5.606666667
TRINITY_DN12914_c0_g1	unknown [Picea sitchensis])	0.276	-1.854878707	0.001304706	0.019738917	yes	down	2.2	3.33	3.84	14.94	8.4	7.2	3.123333333	10.18
TRINITY_DN12925_c0_g1		0.072	-3.796719437	9.10E-10	1.38E-07	yes	down	74.55	81.03	100.2	616.53	278.86	1593.9	85.26	829.7633333
TRINITY_DN12952_c0_g1	hypothetical protein KI387_003815, partial [Taxus chinensis])	2.503	1.323702512	2.34E-05	0.000862754	yes	up	2.54	3.45	2.42	0.86	1.06	1	2.803333333	0.973333333
TRINITY_DN12969_c0_g1	unknown [Picea sitchensis])	0.341	-1.551466792	1.23E-08	1.31E-06	yes	down	50.08	64.8	55.23	186.06	104.19	132.97	56.70333333	141.0733333
TRINITY_DN12981_c0_g1		0.023	-5.412343158	0.000362517	0.007396587	yes	down	0.11	0	0	1.51	1.64	0.65	0.036666667	1.266666667
TRINITY_DN12983_c0_g1	hypothetical protein KI387_016001, partial [Taxus chinensis])	2.315	1.211184203	0.000290286	0.006245679	yes	up	25.62	29.66	39.99	10.53	8.31	16.63	31.75666667	11.82333333
TRINITY_DN12991_c0_g1	hypothetical protein KI387_004830 [Taxus chinensis])	3.543	1.824958966	3.50E-10	6.06E-08	yes	up	5.38	8.08	7.56	1.63	2.15	1.36	7.006666667	1.713333333
TRINITY_DN12994_c0_g1	unknown [Picea sitchensis])	0.308	-1.70003065	3.28E-06	0.000168474	yes	down	10.03	9.46	12.42	39.19	17.59	30.4	10.63666667	29.06
TRINITY_DN13009_c0_g1		2.848	1.509880795	0.001056197	0.016922935	yes	up	32.12	32.35	39.44	8.16	12.95	6.93	34.63666667	9.346666667
TRINITY_DN13011_c0_g1	NB-ARC [Pinus tabuliformis])	358.551	8.486033925	2.50E-11	6.35E-09	yes	up	8.69	6.16	12.19	0	0	0	9.013333333	0
TRINITY_DN13026_c0_g1	unknown [Picea sitchensis])	2.684	1.42449565	5.23E-05	0.00163968	yes	up	13.16	25.52	20.89	7.53	7.21	4.12	19.85666667	6.286666667
TRINITY_DN13045_c0_g1		0.075	-3.739977295	0.000629421	0.011313677	yes	down	0.2	0.1	0.28	1.02	3.75	0.98	0.193333333	1.916666667
TRINITY_DN13055_c0_g2		0.037	-4.762408044	0.003335705	0.038704577	yes	down	0	0.09	0	1.13	0.54	0.49	0.03	0.72
TRINITY_DN13104_c0_g1		0.293	-1.771204333	0.000767894	0.013230681	yes	down	11.17	6.32	8.66	24.4	10.39	41.42	8.716666667	25.40333333
TRINITY_DN1310_c0_g1	unknown [Picea sitchensis])	2.324	1.216660812	0.001975441	0.026515631	yes	up	151.49	245.26	194.81	75.13	104.93	34.29	197.1866667	71.45
TRINITY_DN13112_c0_g1		0.414	-1.272532663	0.001194127	0.01858415	yes	down	9.14	5.25	5.93	14.93	18.87	17.88	6.773333333	17.22666667
TRINITY_DN13142_c0_g1	unknown [Picea sitchensis])	2.238	1.162021693	1.95E-07	1.47E-05	yes	up	98.9	76.08	97.17	28.84	37.45	36.02	90.71666667	34.10333333
TRINITY_DN13144_c0_g1	unknown [Picea sitchensis])	0.071	-3.819379122	0.000379944	0.007669081	yes	down	0.39	0.08	0.35	4.9	0.37	4.18	0.273333333	3.15
TRINITY_DN1314_c1_g1	unknown [Picea sitchensis])	0.458	-1.127589903	0.001024031	0.016531674	yes	down	5.64	7.37	3.36	12.45	10.21	8.9	5.456666667	10.52
TRINITY_DN13150_c0_g2		0.016	-5.991150697	0.000883151	0.014709839	yes	down	0	0	0	0.37	1.4	0.27	0	0.68
TRINITY_DN13161_c1_g1	TIR/P-loop/LRR [Pinus taeda])	38.044	5.249613541	0.00108494	0.017279693	yes	up	9.48	19.6	5.5	0	0.59	0	11.52666667	0.196666667
TRINITY_DN13162_c1_g1	hypothetical protein KI387_001010, partial [Taxus chinensis])	360.225	8.492755411	7.29E-11	1.57E-08	yes	up	2.47	2.06	3.99	0	0	0	2.84	0
TRINITY_DN131_c1_g1	hypothetical protein KI387_042208 [Taxus chinensis])	0.015	-6.050702299	0.000224593	0.005135141	yes	down	0.04	0.04	0	1.14	3.25	0.03	0.026666667	1.473333333
TRINITY_DN13203_c0_g1	histone H3.3 [Hibiscus syriacus])	14.891	3.896336055	0.000822557	0.013939918	yes	up	0.81	3.65	0.82	0.19	0.06	0	1.76	0.083333333
TRINITY_DN13215_c0_g1		8.113	3.020164588	6.65E-09	7.82E-07	yes	up	3.28	4.9	2.91	0.23	0.24	0.27	3.696666667	0.246666667
TRINITY_DN13221_c0_g1		5.541	2.47003056	0.003387616	0.039207435	yes	up	1.32	2.27	1.81	0.46	0.31	0.07	1.8	0.28
TRINITY_DN13235_c0_g1	hypothetical protein KI387_003577, partial [Taxus chinensis])	7.254	2.858789149	3.37E-05	0.001155084	yes	up	2.4	2.24	1.84	0.37	0.3	0.11	2.16	0.26
TRINITY_DN1323_c0_g1	hypothetical protein KI387_035353, partial [Taxus chinensis])	2.299	1.200892692	2.75E-05	0.000976838	yes	up	7.34	6.45	8.77	3.33	2.33	2.95	7.52	2.87
TRINITY_DN1325_c0_g2		26.803	4.744342649	0.003164749	0.037343568	yes	up	3.54	5.33	2.77	0	0	0.3	3.88	0.1
TRINITY_DN13264_c0_g1	ammonium transporter 1.3 [Pinus pinaster])	10.137	3.34160353	0.001684108	0.023687765	yes	up	0.72	0.92	0.56	0.05	0.1	0.04	0.733333333	0.063333333
TRINITY_DN13272_c0_g1	hypothetical protein KI387_027452 [Taxus chinensis])	2.497	1.32024979	9.15E-05	0.00257391	yes	up	2.02	2.89	2.3	1.8	0.99	0.84	2.403333333	1.21
TRINITY_DN13307_c0_g1	PaPR4-b protein [Picea asperata])	0.114	-3.132949199	0.000785278	0.013472182	yes	down	4.38	0.37	0.26	10.77	13.31	14.18	1.67	12.75333333
TRINITY_DN13317_c0_g2	unknown [Picea sitchensis])	0.411	-1.284268503	0.000346145	0.007167622	yes	down	32.5	22.88	33.47	46.52	46.93	91.05	29.61666667	61.5
TRINITY_DN13343_c0_g1	unknown [Picea sitchensis])	0.347	-1.527297872	0.003870487	0.042993026	yes	down	1.11	3.21	2.15	4.79	8.78	2.7	2.156666667	5.423333333
TRINITY_DN13355_c0_g2	hypothetical protein KI387_037690, partial [Taxus chinensis])	0.061	-4.044516734	6.33E-11	1.42E-08	yes	down	7.17	5.59	4.18	30.1	170.62	42.01	5.646666667	80.91
TRINITY_DN13368_c0_g1	PREDICTED: ethylene-responsive transcription factor ERF024-like [Gossypium raimondii])	2.259	1.17559865	0.003045271	0.036330417	yes	up	1.64	2.14	2.54	1.05	0.65	0.72	2.106666667	0.806666667
TRINITY_DN13378_c0_g1	unknown [Picea sitchensis])	14.38	3.845990296	6.05E-05	0.001849572	yes	up	16.89	1.06	28.61	1.46	0.22	1.1	15.52	0.926666667
TRINITY_DN13385_c1_g1	unknown [Picea sitchensis])	64.36	6.008081371	0.000364304	0.007423588	yes	up	1.38	1.73	0.54	0	0	0	1.216666667	0
TRINITY_DN1338_c0_g1	hypothetical protein KI387_017946, partial [Taxus chinensis])	0.351	-1.510414408	0.000861435	0.014415645	yes	down	8.87	5.44	7.88	11.68	16.62	21.57	7.396666667	16.62333333
TRINITY_DN13396_c0_g1	hypothetical protein KI387_016987, partial [Taxus chinensis])	3.285	1.715947859	4.14E-07	2.82E-05	yes	up	15.79	22.53	20.23	7.33	7.13	3.67	19.51666667	6.043333333
TRINITY_DN13411_c0_g1		52.608	5.717213209	0.000556556	0.010227919	yes	up	1.12	1.73	1.72	0	0	0	1.523333333	0
TRINITY_DN13417_c0_g1	unknown [Picea sitchensis])	0.091	-3.455973527	0.000129541	0.00338807	yes	down	8.27	0.29	2.95	9	14.51	73.49	3.836666667	32.33333333
TRINITY_DN13423_c0_g1	unknown [Picea sitchensis])	0.247	-2.018746139	0.001970936	0.026488485	yes	down	3908.13	1535.57	2272.06	2779.4	4116.29	15785.11	2571.92	7560.266667
TRINITY_DN1344_c0_g1		0.335	-1.575852672	3.14E-08	3.03E-06	yes	down	635.49	450.35	561.08	964.96	1946.47	1499.79	548.9733333	1470.406667
TRINITY_DN1345_c0_g1	hypothetical protein KI387_035539 [Taxus chinensis])	2.603	1.38015576	7.88E-10	1.22E-07	yes	up	12.57	16.35	15.33	4.4	5	3.87	14.75	4.423333333
TRINITY_DN13471_c0_g1	PAT18 [Larix kaempferi])	5.141	2.361918558	1.35E-05	0.000545522	yes	up	1.22	2.71	2.47	0.23	0.51	0.27	2.133333333	0.336666667
TRINITY_DN13473_c0_g1	unknown [Picea sitchensis])	12.799	3.677913716	0.000393852	0.007895041	yes	up	1.13	0.81	0.95	0.04	0.15	0	0.963333333	0.063333333
TRINITY_DN13488_c0_g1		129.456	7.016314476	1.02E-06	6.24E-05	yes	up	2.28	4.81	4.43	0	0	0	3.84	0
TRINITY_DN13495_c0_g1	Putative UPF0481 protein At3g02645 [Cajanus cajan])	4.242	2.084872425	0.000413163	0.008159516	yes	up	4.2	4.2	7.15	0.41	0.97	1.24	5.183333333	0.873333333
TRINITY_DN13511_c0_g1	unknown [Picea sitchensis])	0.197	-2.341895329	0.004002472	0.044016191	yes	down	0.65	0.83	0.62	1.79	5.25	2.38	0.7	3.14
TRINITY_DN1352_c0_g2	unknown [Picea sitchensis])	3.312	1.72750264	1.65E-12	5.55E-10	yes	up	88.08	92.28	80.39	29.69	24.64	17.46	86.91666667	23.93
TRINITY_DN13532_c0_g1		9.951	3.314846787	2.38E-25	8.46E-22	yes	up	8.29	13.92	11.45	0.79	1.13	1.08	11.22	1
TRINITY_DN13544_c1_g1	unknown [Picea sitchensis])	3.359	1.747826599	0.000136497	0.00352393	yes	up	17.24	19.11	11.59	4.07	5.26	7.7	15.98	5.676666667
TRINITY_DN13545_c0_g1	putative NBS-LRR protein G8029, partial [Pinus monticola])	34.723	5.117809782	0.001000822	0.016268799	yes	up	1.35	0.95	2.6	0	0.11	0	1.633333333	0.036666667
TRINITY_DN1354_c2_g1	unknown [Picea sitchensis])	281.021	8.134532121	1.20E-09	1.76E-07	yes	up	2.65	1.45	3.11	0	0	0	2.403333333	0
TRINITY_DN13578_c0_g1		0.245	-2.031507481	8.37E-05	0.002400234	yes	down	8.36	9.04	8.53	30	47.99	11.03	8.643333333	29.67333333
TRINITY_DN13587_c0_g1		14.086	3.816172537	0.000241467	0.005434739	yes	up	1.54	3.31	2.12	0.06	0	0.63	2.323333333	0.23
TRINITY_DN13588_c0_g1	hypothetical protein KI387_036190, partial [Taxus chinensis])	0.454	-1.138501845	0.000123733	0.003273597	yes	down	1.71	2.02	1.9	3.31	3.4	4.2	1.876666667	3.636666667
TRINITY_DN1358_c1_g1		0.233	-2.102002207	0.002052904	0.027292195	yes	down	1.5	1.63	1.62	6.91	7.82	2.06	1.583333333	5.596666667
TRINITY_DN13601_c0_g2	hypothetical protein MLD38_014780 [Melastoma candidum])	2.781	1.475639536	8.95E-08	7.50E-06	yes	up	47.16	44.1	40.45	13.25	18.17	10.36	43.90333333	13.92666667
TRINITY_DN13606_c1_g1		0.01	-6.598099466	8.14E-05	0.002350543	yes	down	0	0	0	2.5	21.69	8.55	0	10.91333333
TRINITY_DN13608_c1_g2	unknown [Picea sitchensis])	0.26	-1.946138637	9.61E-09	1.07E-06	yes	down	153.34	133.59	191.67	268.6	587.97	561.2	159.5333333	472.59
TRINITY_DN1360_c0_g2	unknown [Picea sitchensis])	0.199	-2.33023559	0.004520856	0.048033913	yes	down	1.02	0.22	0.17	2.49	3	0.86	0.47	2.116666667
TRINITY_DN13628_c0_g1		34.984	5.128619171	0.003905166	0.043286956	yes	up	2.04	9.59	1.19	0	0.29	0	4.273333333	0.096666667
TRINITY_DN13628_c0_g2		127.628	6.995796764	0.00133919	0.020086663	yes	up	8.17	9.87	0	0	0	0	6.013333333	0
TRINITY_DN13635_c0_g1	unknown [Picea sitchensis])	7.312	2.870225112	4.48E-05	0.001456255	yes	up	5.9	13.32	4.97	0.29	0.35	0.75	8.063333333	0.463333333
TRINITY_DN1363_c0_g1	unknown [Picea sitchensis])	0.411	-1.281334075	0.004239127	0.045769705	yes	down	5.02	6.97	3.71	5.8	5.47	12.15	5.233333333	7.806666667
TRINITY_DN13640_c0_g1		0.221	-2.176081199	0.000496905	0.00942382	yes	down	0.48	0.47	0.52	1.67	2.73	1.31	0.49	1.903333333
TRINITY_DN13664_c0_g1	unknown [Picea sitchensis])	8.161	3.028692342	1.04E-16	8.65E-14	yes	up	74.6	47.19	58.56	8.62	4.98	4.66	60.11666667	6.086666667
TRINITY_DN13674_c0_g1	hypothetical protein KI387_006735 [Taxus chinensis])	3.057	1.612232003	6.08E-07	3.94E-05	yes	up	2.03	3.93	3.5	0.9	0.95	0.83	3.153333333	0.893333333
TRINITY_DN13687_c0_g1	hypothetical protein KI387_000290 [Taxus chinensis])	1151.631	10.16946309	8.28E-16	5.52E-13	yes	up	4.75	10.33	2.77	0	0	0	5.95	0
TRINITY_DN13691_c0_g1	hypothetical protein 0_14360_01, partial [Pinus taeda])	0.313	-1.675332735	0.001342806	0.020115694	yes	down	3.63	3.61	4.81	11.98	5.54	13.4	4.016666667	10.30666667
TRINITY_DN13733_c0_g1	hypothetical protein KI387_035261, partial [Taxus chinensis])	3.076	1.621049988	3.33E-05	0.001143964	yes	up	2.29	3.67	2.69	1.02	0.9	0.51	2.883333333	0.81
TRINITY_DN13749_c0_g1		9.825	3.2965194	1.19E-20	1.65E-17	yes	up	41.55	36.18	50.42	2.67	3.5	3.68	42.71666667	3.283333333
TRINITY_DN13752_c0_g1	unknown [Picea sitchensis])	0.005	-7.714682717	3.60E-07	2.50E-05	yes	down	0	0	0	3.68	0.89	2.53	0	2.366666667
TRINITY_DN1376_c0_g1	unknown [Picea sitchensis])	0.471	-1.086173958	1.37E-09	2.00E-07	yes	down	35.66	42.7	31.32	68.5	71.92	64.5	36.56	68.30666667
TRINITY_DN1379_c0_g1	vicilin-like storage protein [Picea glauca])	0.042	-4.588112329	0.000525412	0.009796156	yes	down	3.66	21.5	15.43	90.75	711.43	23.91	13.53	275.3633333
TRINITY_DN13814_c0_g1		0.417	-1.261003814	3.87E-05	0.001300498	yes	down	2.64	2.23	2.12	5.67	3.69	5.16	2.33	4.84
TRINITY_DN13832_c0_g1	unknown [Picea sitchensis])	6.191	2.630205182	0.000587894	0.010693327	yes	up	5.64	2.96	4.63	0.66	2.59	0.49	4.41	1.246666667
TRINITY_DN13845_c0_g1	hypothetical protein KI387_041918 [Taxus chinensis])	0.015	-6.063996618	0.000138078	0.003558999	yes	down	0	0	0	0.78	0.58	0.86	0	0.74
TRINITY_DN13845_c0_g2	hypothetical protein KI387_030411, partial [Taxus chinensis])	0.023	-5.442113195	0.000262257	0.005776299	yes	down	0	0.07	0	1.4	0.73	0.78	0.023333333	0.97
TRINITY_DN1384_c1_g1	NBS/LRR, partial [Pinus taeda])	3.012	1.590729756	1.15E-09	1.70E-07	yes	up	18.92	20.13	21.81	6.22	6.46	13.97	20.28666667	8.883333333
TRINITY_DN1384_c1_g2	amino acid permease 6 [Amborella trichopoda])	2.33	1.220437146	0.000682034	0.012062966	yes	up	16.78	26.17	11.69	8.12	5.47	6.33	18.21333333	6.64
TRINITY_DN13878_c0_g1	unknown [Picea sitchensis])	0.113	-3.147589558	0.000982257	0.016092627	yes	down	7.73	7.12	1.46	16.17	22.76	50.55	5.436666667	29.82666667
TRINITY_DN138_c0_g1	hypothetical protein KI387_013801, partial [Taxus chinensis])	15.782	3.980187255	2.42E-06	0.000129407	yes	up	1.24	2.26	1.54	0.16	0.16	0.22	1.68	0.18
TRINITY_DN1390_c0_g1	unknown [Picea sitchensis])	0.347	-1.52494167	0.000532513	0.009911238	yes	down	30.97	20.99	32.19	29.46	108.97	67.97	28.05	68.8
TRINITY_DN13910_c0_g1	hypothetical protein KI387_032852 [Taxus chinensis])	2.142	1.098821811	2.49E-05	0.000907805	yes	up	8.47	7.99	12.16	3.23	4.48	3.95	9.54	3.886666667
TRINITY_DN13930_c0_g1	unknown [Picea sitchensis])	0.428	-1.224203871	0.00477239	0.049635649	yes	down	2.45	6.35	3.28	10.36	9.18	7.12	4.026666667	8.886666667
TRINITY_DN13937_c0_g2	unknown [Picea sitchensis])	7.171	2.842133672	1.30E-07	1.04E-05	yes	up	2.56	2.27	0.98	0.22	0.46	0.19	1.936666667	0.29
TRINITY_DN13942_c0_g1	meiotic recombination protein DMC1 homolog isoform X2 [Amborella trichopoda])	0.058	-4.113977608	5.27E-06	0.000248125	yes	down	0.05	0.69	0.34	1.52	10.77	2.89	0.36	5.06
TRINITY_DN13948_c0_g1	probable xyloglucan endotransglucosylase/hydrolase protein 26 [Asparagus officinalis])	3.303	1.723701225	0.004229624	0.045682506	yes	up	4.46	5.96	1.77	0.81	0.78	1.47	4.063333333	1.02
TRINITY_DN13951_c0_g2	unknown [Picea sitchensis])	2.011	1.008136588	2.27E-09	3.08E-07	yes	up	124.81	107.87	125.67	46.21	52.72	53.92	119.45	50.95
TRINITY_DN13968_c0_g1	hypothetical protein KI387_035297 [Taxus chinensis])	26.069	4.704283121	0.002972065	0.035656718	yes	up	0.79	0.93	0.61	0	0	0.07	0.776666667	0.023333333
TRINITY_DN13981_c0_g2		19.739	4.302972649	1.97E-08	1.99E-06	yes	up	20.17	14	13.89	0.25	1.47	0.33	16.02	0.683333333
TRINITY_DN13986_c0_g2		30.049	4.909266063	0.00227523	0.029405306	yes	up	2.66	0.85	1.15	0.17	0	0	1.553333333	0.056666667
TRINITY_DN13_c0_g2		0.37	-1.43439367	8.37E-05	0.002400234	yes	down	81.17	55.7	81.06	176.02	232.22	92.69	72.64333333	166.9766667
TRINITY_DN1404_c0_g1	hypothetical protein Vadar_023272 [Vaccinium darrowii])	2.554	1.352992706	1.64E-05	0.000641383	yes	up	2.21	2.83	2.32	0.83	0.94	0.71	2.453333333	0.826666667
TRINITY_DN1409_c0_g2	unknown [Picea sitchensis])	0.078	-3.688926465	7.97E-06	0.000352104	yes	down	2.55	0.83	0.99	18.84	1.93	29.22	1.456666667	16.66333333
TRINITY_DN1409_c1_g1	histone H3.2 [Gossypium hirsutum])	4.753	2.24892958	0.004782265	0.049694408	yes	up	5.74	20.99	13.5	2.35	3.74	1.13	13.41	2.406666667
TRINITY_DN14107_c0_g1	hypothetical protein KI387_030386, partial [Taxus chinensis])	0.246	-2.025833864	0.002832642	0.034518988	yes	down	1.39	0.62	0.83	2.18	2.54	4.99	0.946666667	3.236666667
TRINITY_DN1410_c0_g1	unknown [Picea sitchensis])	16.988	4.086428825	1.09E-08	1.20E-06	yes	up	6.53	9.66	12.45	0.18	1.09	0.16	9.546666667	0.476666667
TRINITY_DN14111_c0_g3	unknown [Picea sitchensis])	0.234	-2.093937903	2.61E-05	0.000936827	yes	down	5.46	2.26	1.93	8.05	14.85	10.98	3.216666667	11.29333333
TRINITY_DN14120_c0_g1	unknown [Picea sitchensis])	0.007	-7.108050834	7.81E-06	0.000346837	yes	down	0.03	0.04	0	8.46	1.33	0.09	0.023333333	3.293333333
TRINITY_DN1412_c0_g1	zinc finger protein ZAT5 [Manihot esculenta])	2.394	1.259694791	0.001102195	0.017433091	yes	up	4.8	7.21	6.84	2.2	3.18	1.41	6.283333333	2.263333333
TRINITY_DN14154_c0_g1		9.575	3.259304841	0.003253629	0.038083519	yes	up	0.59	1.2	0.89	0	0.23	0.02	0.893333333	0.083333333
TRINITY_DN14166_c0_g4		61.331	5.938541165	4.90E-05	0.001566027	yes	up	2.8	1	2.67	0	0	0.08	2.156666667	0.026666667
TRINITY_DN14183_c0_g2	unknown [Picea sitchensis])	0.033	-4.907525964	0.003571183	0.040680974	yes	down	0	0	0.55	0.84	4.44	4.79	0.183333333	3.356666667
TRINITY_DN14185_c0_g1	unknown [Picea sitchensis])	0.082	-3.613100111	0.001078258	0.017216097	yes	down	0.86	0.28	0	8.38	2.11	1.65	0.38	4.046666667
TRINITY_DN14187_c0_g1	hypothetical protein KI387_043086 [Taxus chinensis])	0.408	-1.294912253	0.000857168	0.014366767	yes	down	0.53	0.78	0.68	1.56	1.73	0.91	0.663333333	1.4
TRINITY_DN14203_c0_g1	hypothetical protein KI387_028077, partial [Taxus chinensis])	14.022	3.809639422	0.000388905	0.007810549	yes	up	22.02	24.92	6.14	0.98	1.75	0	17.69333333	0.91
TRINITY_DN14222_c0_g1	hypothetical protein KI387_024033 [Taxus chinensis])	4.483	2.164625237	1.45E-05	0.000579164	yes	up	2.59	4.75	3.52	1.01	0.43	0.62	3.62	0.686666667
TRINITY_DN14222_c0_g3	hypothetical protein KI387_024033 [Taxus chinensis])	5.748	2.523065028	0.000338676	0.007075546	yes	up	1.42	2.32	2.6	0.37	0.52	0.07	2.113333333	0.32
TRINITY_DN14227_c0_g1		0.183	-2.446280296	0.000194255	0.004606432	yes	down	0.69	1.65	0.48	4.33	3.8	5.03	0.94	4.386666667
TRINITY_DN14233_c0_g1	RecName: Full=Oleosin [Pinus elliottii])	0.074	-3.761587116	1.42E-06	8.28E-05	yes	down	12.49	2.47	3.88	55.5	154.15	17.14	6.28	75.59666667
TRINITY_DN1424_c0_g1	hypothetical protein CXB51_023286 [Gossypium anomalum])	0.154	-2.69909918	8.53E-07	5.28E-05	yes	down	1.29	1.54	1.66	4.91	4.05	16.08	1.496666667	8.346666667
TRINITY_DN14262_c0_g1	unknown [Picea sitchensis])	67.044	6.067027231	0.000501053	0.009464307	yes	up	0.78	3.05	1.01	0	0	0	1.613333333	0
TRINITY_DN14284_c0_g1	hypothetical protein KI387_019869, partial [Taxus chinensis])	2.244	1.165828941	0.001006025	0.016315029	yes	up	1.69	2.17	2.58	0.64	1.03	0.82	2.146666667	0.83
TRINITY_DN14288_c0_g2	unknown [Picea sitchensis])	2.562	1.357000025	0.003771034	0.042166293	yes	up	2.05	3.28	4.31	1.56	0.83	0.93	3.213333333	1.106666667
TRINITY_DN1430_c0_g1	unknown [Picea sitchensis])	0.461	-1.11766404	1.07E-08	1.18E-06	yes	down	4.34	4.93	4.73	8.85	9.17	8.24	4.666666667	8.753333333
TRINITY_DN14327_c0_g1	hypothetical protein KI387_024632 [Taxus chinensis])	0.044	-4.51122843	0.001252658	0.019279492	yes	down	2.14	2.57	2.25	40.05	0.66	93.92	2.32	44.87666667
TRINITY_DN14338_c0_g3		0.014	-6.143038172	0.000106984	0.002912308	yes	down	0	0	0	0.66	1.23	0.78	0	0.89
TRINITY_DN14345_c0_g1		2.781	1.475851379	0.0010809	0.017244759	yes	up	2.76	4.14	3.33	0.67	1.12	0.63	3.41	0.806666667
TRINITY_DN14352_c0_g1		4.991	2.319423508	0.004776368	0.04966089	yes	up	12.78	17.84	10.26	1.64	1.04	5.78	13.62666667	2.82
TRINITY_DN1435_c0_g1	unknown [Picea sitchensis])	7.073	2.822299139	9.75E-15	5.38E-12	yes	up	78.18	149.71	70.04	10.17	19.75	12.34	99.31	14.08666667
TRINITY_DN14380_c0_g1	unknown [Picea sitchensis])	3.599	1.847531909	0.002166834	0.028382516	yes	up	25.2	20.18	2.01	2.12	4.44	2.62	15.79666667	3.06
TRINITY_DN14383_c1_g1		0.011	-6.504570012	1.54E-05	0.000612149	yes	down	0	0	0	8.72	5.06	16.68	0	10.15333333
TRINITY_DN1438_c0_g2	unknown [Picea sitchensis])	0.323	-1.630536778	1.59E-09	2.27E-07	yes	down	1.53	1.94	1.53	3.94	5.3	5.75	1.666666667	4.996666667
TRINITY_DN14411_c0_g1	putative sphingomyelin synthetase family protein [Calocedrus decurrens])	0.015	-6.025129129	0.000111376	0.003008851	yes	down	0	0.05	0	1.1	3.55	1.03	0.016666667	1.893333333
TRINITY_DN14434_c0_g1		3.62	1.855914341	0.000372115	0.007539559	yes	up	20.18	22.12	16.6	4.53	6.68	2.06	19.63333333	4.423333333
TRINITY_DN1443_c0_g1	unknown [Picea sitchensis])	0.162	-2.629185986	0.000535497	0.009949437	yes	down	6.22	1.82	3.45	5.69	10.06	44.65	3.83	20.13333333
TRINITY_DN1443_c0_g2	unknown [Picea sitchensis])	3.074	1.619900659	1.35E-05	0.000545522	yes	up	28.7	17.84	21.65	4.26	5.99	9.28	22.73	6.51
TRINITY_DN14445_c0_g2	RecName: Full=(R)-linalool synthase 1, chloroplastic;AltName: Full=Terpene synthase TPS-Lin 1;Short=PsTPS-Lin-1;Flags: Precursor [Picea sitchensis])	111.192	6.796911263	4.22E-07	2.85E-05	yes	up	6.6	1.18	1.29	0.04	0	0.03	3.023333333	0.023333333
TRINITY_DN14452_c0_g1		0.21	-2.253665441	0.000601868	0.010891807	yes	down	4.3	4.56	3.63	4.98	28.56	12.15	4.163333333	15.23
TRINITY_DN14465_c0_g1		0.326	-1.618977952	0.000309451	0.006608705	yes	down	0.31	0.26	0.28	0.98	0.76	0.55	0.283333333	0.763333333
TRINITY_DN14466_c0_g1	unknown [Picea sitchensis])	3.064	1.615588842	7.33E-06	0.000328936	yes	up	8.1	7.95	9.05	2.14	3.56	2.99	8.366666667	2.896666667
TRINITY_DN14481_c0_g1	unknown [Picea sitchensis])	0.101	-3.302604844	0.002351368	0.030170073	yes	down	0.37	0.66	0.6	11.91	0.19	5.6	0.543333333	5.9
TRINITY_DN14488_c0_g2	unknown [Picea sitchensis])	2.285	1.192399059	0.000345235	0.007159656	yes	up	33.59	29.48	35.14	9.81	8.55	11.68	32.73666667	10.01333333
TRINITY_DN14496_c0_g1	hypothetical protein 0_2710_01, partial [Pinus taeda])	4.508	2.172459083	0.000374412	0.00757652	yes	up	13.18	10.53	9.06	0.62	3.07	3.18	10.92333333	2.29
TRINITY_DN14507_c0_g1		0.308	-1.697936145	0.003524104	0.040291837	yes	down	24.93	28.68	16.53	110.06	37.58	56.58	23.38	68.07333333
TRINITY_DN14518_c1_g1	Norpseudo-ephedrine N-methyltransferase [Ephedra sinica])	436.696	8.770485185	2.25E-11	5.81E-09	yes	up	2.32	5.8	3.58	0	0	0	3.9	0
TRINITY_DN14524_c0_g2		0.066	-3.927925842	2.04E-06	0.000112292	yes	down	0.16	0.05	0.03	1.15	1.38	0.68	0.08	1.07
TRINITY_DN14529_c1_g1		0.019	-5.690027103	0.003440601	0.039659248	yes	down	0	0.06	0	0.09	3.14	0.42	0.02	1.216666667
TRINITY_DN1452_c0_g1	hypothetical protein KI387_004584 [Taxus chinensis])	98.677	6.624647484	0.000245767	0.005505771	yes	up	0.11	1.86	1.26	0	0	0	1.076666667	0
TRINITY_DN14546_c0_g1		0.139	-2.842158413	0.000211288	0.004906336	yes	down	9	7.28	2.47	18.47	20.24	7.64	6.25	15.45
TRINITY_DN14547_c0_g1	unknown [Picea sitchensis])	0.003	-8.418073448	5.57E-22	1.19E-18	yes	down	3.35	3.11	3.8	970.39	887.9	849.59	3.42	902.6266667
TRINITY_DN14547_c1_g1	unknown [Picea sitchensis])	0.015	-6.040536749	0.001344419	0.020121037	yes	down	0	0	0	0.93	0.18	1.98	0	1.03
TRINITY_DN14608_c0_g1	unknown [Picea sitchensis])	0.006	-7.308749332	0.00010949	0.002965404	yes	down	0	0	0	0.37	22.39	7.3	0	10.02
TRINITY_DN14613_c0_g1	hypothetical protein KI387_010361 [Taxus chinensis])	2.484	1.312494701	0.000345206	0.007159656	yes	up	1.33	1.66	1.16	0.52	0.4	0.53	1.383333333	0.483333333
TRINITY_DN14632_c0_g1	unknown [Picea sitchensis])	0.461	-1.116545973	0.002760935	0.033955368	yes	down	5.83	4.3	4.65	13.2	8.89	5.79	4.926666667	9.293333333
TRINITY_DN14635_c0_g3	hypothetical protein KI387_012577 [Taxus chinensis])	2.546	1.348181178	2.49E-08	2.45E-06	yes	up	40.59	72.9	60.92	20.37	18.74	19.97	58.13666667	19.69333333
TRINITY_DN14661_c0_g2	unknown [Picea sitchensis])	0.322	-1.632763703	0.004410361	0.047173037	yes	down	0.59	0.58	0.45	1.45	1.76	1.14	0.54	1.45
TRINITY_DN14669_c0_g1	hypothetical protein HHK36_033407 [Tetracentron sinense])	2.328	1.21936252	0.000397018	0.007946349	yes	up	1.39	1.79	1.65	0.51	0.78	0.52	1.61	0.603333333
TRINITY_DN1467_c1_g1		5.32	2.411362608	1.27E-10	2.56E-08	yes	up	6.59	8.65	6.54	0.95	1.01	2.23	7.26	1.396666667
TRINITY_DN14682_c0_g1		5.857	2.550239668	0.000178823	0.004304252	yes	up	0.71	0.8	0.53	0.06	0.08	0.15	0.68	0.096666667
TRINITY_DN14686_c0_g1	chaperonin CPN60-2 [Pyrus ussuriensis x Pyrus communis])	0.114	-3.129303466	3.17E-11	7.86E-09	yes	down	1.44	1.94	1.91	13.95	15.83	6.07	1.763333333	11.95
TRINITY_DN14726_c0_g3		22.601	4.498291417	4.15E-05	0.001365192	yes	up	2.91	2.05	2.1	0	0.09	0.17	2.353333333	0.086666667
TRINITY_DN14742_c0_g1		0.014	-6.131849762	0.00025347	0.005650647	yes	down	0	0	0	0.28	1.05	0.69	0	0.673333333
TRINITY_DN1476_c2_g1	hypothetical protein KI387_019085 [Taxus chinensis])	56.285	5.814689214	0.00045234	0.0087656	yes	up	0.96	1.58	1.98	0	0	0	1.506666667	0
TRINITY_DN14774_c0_g1		3.242	1.696876703	0.001261257	0.01934673	yes	up	1.13	1.1	1.11	0.15	0.22	0.51	1.113333333	0.293333333
TRINITY_DN14791_c0_g1		0.054	-4.206188481	5.55E-07	3.63E-05	yes	down	5.01	1.45	0	29.71	28.14	13.13	2.153333333	23.66
TRINITY_DN14791_c0_g2	hypothetical protein KI387_018049, partial [Taxus chinensis])	0.08	-3.643517607	0.000298902	0.006404777	yes	down	1.05	1.4	0	10.69	6.18	8.51	0.816666667	8.46
TRINITY_DN14799_c0_g1	hypothetical protein KI387_023200 [Taxus chinensis])	2.687	1.425958251	3.84E-06	0.000190439	yes	up	9.19	16.16	14.35	5.03	4.78	2.99	13.23333333	4.266666667
TRINITY_DN14824_c0_g1	unknown [Picea sitchensis])	0.396	-1.335153389	0.000453827	0.008789093	yes	down	74.99	83.47	76.8	114.44	130.82	278.88	78.42	174.7133333
TRINITY_DN14837_c0_g1	hypothetical protein KI387_022402, partial [Taxus chinensis])	2.801	1.486139295	0.0004053	0.008060671	yes	up	0.83	1.09	0.86	0.19	0.34	0.32	0.926666667	0.283333333
TRINITY_DN14847_c0_g3	hypothetical protein Q903MT_gene2672 [Picea sitchensis])	15.124	3.918796841	0.004265063	0.046003187	yes	up	2.38	1.08	3.12	0	0	0.34	2.193333333	0.113333333
TRINITY_DN14856_c0_g1		2.393	1.258850408	1.07E-05	0.000447808	yes	up	50.04	61.74	61.49	21.21	18.72	12.53	57.75666667	17.48666667
TRINITY_DN14879_c0_g1	unknown [Picea sitchensis])	11.503	3.523882728	0.000163727	0.004034947	yes	up	13.2	7.78	9.39	1.75	0.52	0	10.12333333	0.756666667
TRINITY_DN14904_c0_g1	unknown [Picea sitchensis])	0.272	-1.875961778	0.003979458	0.043853493	yes	down	233.11	144.82	87.24	614.68	187.07	733.84	155.0566667	511.8633333
TRINITY_DN14910_c0_g1	hypothetical protein RHGRI_010377 [Rhododendron griersonianum])	0.384	-1.380996722	0.000197835	0.004674016	yes	down	85.03	51.8	43.54	164.88	103.01	81.39	60.12333333	116.4266667
TRINITY_DN14924_c0_g1	hypothetical protein KI387_032016, partial [Taxus chinensis])	2.491	1.316549077	0.000156338	0.003882737	yes	up	18.58	17.82	19.49	4.91	8.76	6.47	18.63	6.713333333
TRINITY_DN1497_c0_g2	unknown [Picea sitchensis])	2.822	1.49680493	2.67E-09	3.53E-07	yes	up	46.98	46.74	39.1	14.04	15.52	9.09	44.27333333	12.88333333
TRINITY_DN14993_c0_g1	hypothetical protein KI387_009632, partial [Taxus chinensis])	2.997	1.583428621	0.001639602	0.023214764	yes	up	8.8	8.51	8.78	1.02	1.11	4.84	8.696666667	2.323333333
TRINITY_DN14999_c0_g2	hypothetical protein IEQ34_002943 [Dendrobium chrysotoxum])	0.306	-1.710606687	6.19E-08	5.40E-06	yes	down	2.05	2.78	3.32	9.22	6.36	7.26	2.716666667	7.613333333
TRINITY_DN15006_c0_g1	hypothetical protein KI387_010695, partial [Taxus chinensis])	3.044	1.605958971	2.39E-11	6.12E-09	yes	up	7.91	8.04	9	2.93	2.3	3.06	8.316666667	2.763333333
TRINITY_DN15017_c0_g1		0.396	-1.335793761	0.003723773	0.041842451	yes	down	0.47	0.36	0.3	0.72	0.91	0.87	0.376666667	0.833333333
TRINITY_DN15019_c0_g1	unknown [Picea sitchensis])	0.028	-5.136977816	0.000142957	0.003652423	yes	down	0.07	0.07	0.08	1.9	3.46	0.18	0.073333333	1.846666667
TRINITY_DN15023_c0_g1		0.246	-2.024061417	0.002318885	0.029840815	yes	down	10.69	4.65	4.89	25.44	21.79	29.41	6.743333333	25.54666667
TRINITY_DN15025_c0_g1		39.169	5.291646791	2.82E-05	0.000999635	yes	up	1.64	8.11	0.95	0.08	0.08	0.07	3.566666667	0.076666667
TRINITY_DN15036_c0_g2	unknown [Picea sitchensis])	30.584	4.934708515	6.11E-08	5.36E-06	yes	up	1.93	2.89	2.8	0.11	0.11	0	2.54	0.073333333
TRINITY_DN15042_c0_g1	unknown [Picea sitchensis])	0.026	-5.258055164	0.000832607	0.014075588	yes	down	2.37	0	1.39	3.9	2.91	14.15	1.253333333	6.986666667
TRINITY_DN15052_c0_g2	hypothetical protein KI387_012915, partial [Taxus chinensis])	0.004	-7.817916751	0.00011883	0.003170095	yes	down	0	0	0	1.15	0.24	31.45	0	10.94666667
TRINITY_DN15058_c0_g2	putative protein phosphatase 2C [Arabidopsis thaliana])	0.225	-2.149253835	0.000128559	0.003367889	yes	down	1.27	0.73	1.09	2.08	4.17	5.47	1.03	3.906666667
TRINITY_DN15063_c0_g1		0.041	-4.60316221	2.02E-06	0.000111379	yes	down	0.65	0.81	0	13.54	19.34	18.89	0.486666667	17.25666667
TRINITY_DN15078_c0_g1	unknown [Picea sitchensis])	153.353	7.260713114	1.41E-06	8.20E-05	yes	up	1.06	3.44	1.08	0	0	0	1.86	0
TRINITY_DN15088_c1_g1		6.474	2.694746815	0.000678706	0.012024024	yes	up	33.86	22.27	22.44	8.03	1.69	0.54	26.19	3.42
TRINITY_DN15089_c0_g2		0.054	-4.204525851	0.002618207	0.032638893	yes	down	0.18	0.17	0.2	2.43	5.74	0.28	0.183333333	2.816666667
TRINITY_DN15100_c0_g1	unknown [Picea sitchensis])	6.069	2.601379617	1.03E-05	0.000438592	yes	up	6.55	8.06	2.85	0.91	0.55	0.99	5.82	0.816666667
TRINITY_DN15110_c0_g1	hypothetical protein 0_5630_02, partial [Pinus taeda])	0.012	-6.414876082	0.000115854	0.003106229	yes	down	0	0	0	2.31	2.53	0.54	0	1.793333333
TRINITY_DN15130_c0_g1	unknown [Picea sitchensis])	21.3	4.412765115	1.96E-06	0.00010907	yes	up	11.01	22.04	16.86	0	8.06	0.22	16.63666667	2.76
TRINITY_DN15178_c0_g1	unknown [Picea sitchensis])	3.054	1.610926726	3.75E-08	3.50E-06	yes	up	5.12	5.3	3.97	1.15	1.56	1.38	4.796666667	1.363333333
TRINITY_DN1517_c0_g1	unknown [Picea sitchensis])	3.398	1.764667344	9.91E-10	1.49E-07	yes	up	28.82	57.21	41.13	10.76	12.33	9.57	42.38666667	10.88666667
TRINITY_DN1519_c0_g2	hypothetical protein HHK36_026794 [Tetracentron sinense])	9.291	3.215805277	9.93E-05	0.00274566	yes	up	6.26	4.06	4.33	0.25	1.05	0.07	4.883333333	0.456666667
TRINITY_DN15204_c0_g1		9.694	3.277147794	1.09E-15	7.15E-13	yes	up	36.73	30.68	19.54	2.36	1.15	1.73	28.98333333	1.746666667
TRINITY_DN1520_c4_g1	unknown [Picea sitchensis])	0.267	-1.902559994	1.33E-05	0.000538871	yes	down	284.28	205.57	173.09	996.43	327.25	827.81	220.98	717.1633333
TRINITY_DN15212_c0_g1		0.018	-5.816101324	0.003543573	0.040456631	yes	down	0	0	0	0.64	3.49	0.36	0	1.496666667
TRINITY_DN15215_c0_g1	hypothetical protein CRG98_022723 [Punica granatum])	0.03	-5.045010928	0.000408243	0.008107372	yes	down	0	0.05	0.12	0.56	3.94	0.27	0.056666667	1.59
TRINITY_DN15233_c1_g1	glycosyltransferase family 92 protein RCOM_0530710 [Pyrus x bretschneideri])	2.006	1.004521403	7.47E-07	4.68E-05	yes	up	12.66	12.97	14.58	5.48	7.02	5.04	13.40333333	5.846666667
TRINITY_DN15236_c0_g2	unknown [Picea sitchensis])	6.372	2.671820326	0.000849824	0.014273569	yes	up	5.77	2.03	4.56	0.3	0.31	1.38	4.12	0.663333333
TRINITY_DN15291_c0_g2	unknown [Picea sitchensis])	9.955	3.315487972	0.004145688	0.045095453	yes	up	6.69	1.76	5.82	0.9	0	1.46	4.756666667	0.786666667
TRINITY_DN15317_c0_g2	hypothetical protein 0_514_01, partial [Pinus taeda])	0.076	-3.716848647	0.00016119	0.003981614	yes	down	0.28	0.13	0.77	1.49	7.99	3.13	0.393333333	4.203333333
TRINITY_DN15370_c0_g1	hypothetical protein KI387_039385, partial [Taxus chinensis])	0.087	-3.525544154	0.000199575	0.004697788	yes	down	0.45	0.1	0.05	0.72	3.12	2.37	0.2	2.07
TRINITY_DN15380_c0_g1		422.436	8.722588312	8.11E-12	2.40E-09	yes	up	4.3	7.45	7.04	0	0	0	6.263333333	0
TRINITY_DN15385_c0_g2	hypothetical protein 2_5787_01, partial [Pinus taeda])	0.097	-3.365077103	1.02E-05	0.000435066	yes	down	2	0.88	1.2	13.75	3.04	17.8	1.36	11.53
TRINITY_DN15424_c0_g1	hypothetical protein Lal_00023979 [Lupinus albus])	0.081	-3.625674606	7.01E-21	1.18E-17	yes	down	187.67	237.65	159.58	2766.26	1372.8	1399.7	194.9666667	1846.253333
TRINITY_DN15427_c0_g1	unknown [Picea sitchensis])	0.104	-3.258818072	3.62E-07	2.51E-05	yes	down	5	2.8	7.17	35	11.63	73.41	4.99	40.01333333
TRINITY_DN15439_c2_g1		28.401	4.827860899	0.00412785	0.044954037	yes	up	4.49	0.93	2.58	0.15	0	0	2.666666667	0.05
TRINITY_DN15443_c0_g1	uncharacterized protein LOC112164137 [Rosa chinensis])	0.01	-6.574603812	0.00390094	0.04328624	yes	down	0	0	0	0	0.4	0.83	0	0.41
TRINITY_DN15476_c0_g2		0.017	-5.900339497	0.000266872	0.005853584	yes	down	0	0	0	1.42	2.09	1.79	0	1.766666667
TRINITY_DN1548_c0_g1	hypothetical protein KI387_040544 [Taxus chinensis])	2.145	1.100811319	9.12E-05	0.002568553	yes	up	10.72	19.53	13.34	4.07	3.19	4.46	14.53	3.906666667
TRINITY_DN15490_c0_g1	hypothetical protein KI387_013188, partial [Taxus chinensis])	23.404	4.54867736	8.38E-08	7.14E-06	yes	up	5.23	7.46	7.18	0	0.82	0.09	6.623333333	0.303333333
TRINITY_DN15491_c0_g2	hypothetical protein L1987_60382 [Smallanthus sonchifolius])	3.604	1.849788427	0.002818032	0.034406425	yes	up	1.7	1.14	1.8	0.17	0.39	0.65	1.546666667	0.403333333
TRINITY_DN15491_c1_g2		0.155	-2.685161239	0.001300336	0.01971001	yes	down	0.06	0.06	0.21	0.4	0.66	0.71	0.11	0.59
TRINITY_DN15530_c0_g1	hypothetical protein KI387_043856 [Taxus chinensis])	0.043	-4.555342707	0.00080961	0.013793532	yes	down	0.06	0	0.06	0.54	1.32	0.52	0.04	0.793333333
TRINITY_DN15542_c1_g2		0.056	-4.146817478	0.000816774	0.013893409	yes	down	0.13	0.12	0	1.52	1.74	0.26	0.083333333	1.173333333
TRINITY_DN15545_c0_g2		39.541	5.305275269	2.15E-05	0.000801504	yes	up	2.02	1.83	2.92	0	0.15	0	2.256666667	0.05
TRINITY_DN15555_c0_g1		25.315	4.661893103	0.003661413	0.041403329	yes	up	0.36	2.27	0.17	0.05	0	0.04	0.933333333	0.03
TRINITY_DN15588_c0_g1	hypothetical protein KI387_042060 [Taxus chinensis])	3.64	1.863838291	0.002944654	0.035452125	yes	up	2.52	0.94	2.01	0.25	0.64	0.41	1.823333333	0.433333333
TRINITY_DN15589_c0_g2	hypothetical protein KI387_037208, partial [Taxus chinensis])	3.385	1.759026835	0.002910829	0.035144003	yes	up	1.74	1.45	3.37	0.41	0.5	0.73	2.186666667	0.546666667
TRINITY_DN15598_c0_g1	unknown [Picea sitchensis])	30.992	4.95383587	2.15E-08	2.15E-06	yes	up	1.54	6.92	7.05	0.22	0	0.2	5.17	0.14
TRINITY_DN15666_c0_g1		4.365	2.126053709	0.004041516	0.044286675	yes	up	6.44	8.58	6.77	1.37	1.84	0.72	7.263333333	1.31
TRINITY_DN15667_c0_g1		10.94	3.451517914	0.000101249	0.002794203	yes	up	1.66	2.82	1.86	0	0.09	0.43	2.113333333	0.173333333
TRINITY_DN15668_c0_g1		7.77	2.957886667	1.79E-06	0.000100681	yes	up	3.75	13.28	11.06	0.41	1.67	1.01	9.363333333	1.03
TRINITY_DN15683_c0_g1		0.343	-1.541817891	0.004476537	0.047785055	yes	down	1.4	1.14	1.24	1.82	2.46	1.99	1.26	2.09
TRINITY_DN15688_c0_g2	unknown [Picea sitchensis])	2.254	1.172794768	0.001294349	0.019647229	yes	up	4.71	9.18	4.73	2.17	2.62	2.33	6.206666667	2.373333333
TRINITY_DN156_c0_g1	unknown [Picea sitchensis])	3.332	1.736184487	1.66E-16	1.21E-13	yes	up	76.99	109.66	105.14	21.98	29.92	23.55	97.26333333	25.15
TRINITY_DN1570_c0_g1	unknown [Picea sitchensis])	2.354	1.235301603	0.001946995	0.026257602	yes	up	14.42	16.95	15.97	2.52	8.58	5.53	15.78	5.543333333
TRINITY_DN15764_c0_g1	hypothetical protein KI387_017326, partial [Taxus chinensis])	3.57	1.835778259	6.24E-10	9.84E-08	yes	up	3.48	4.38	4.35	1.13	0.81	1.01	4.07	0.983333333
TRINITY_DN15765_c0_g2	hypothetical protein IFM89_029365 [Coptis chinensis])	0.006	-7.2971058	6.29E-08	5.47E-06	yes	down	0.03	0	0	2.16	0.94	0.93	0.01	1.343333333
TRINITY_DN15779_c0_g1	unknown [Picea sitchensis])	0.048	-4.379356899	3.07E-09	3.98E-07	yes	down	52.88	29.87	19.14	280.97	99.79	605.36	33.96333333	328.7066667
TRINITY_DN15787_c0_g1	hypothetical protein KI387_022147, partial [Taxus chinensis])	0.36	-1.472924194	0.002601784	0.03254823	yes	down	7.83	2.66	4.67	7.79	11.65	17.38	5.053333333	12.27333333
TRINITY_DN15802_c0_g1	hypothetical protein MKW92_046524 [Papaver armeniacum])	0.063	-3.988536066	6.25E-05	0.001896801	yes	down	0.05	0.09	0.05	0.64	0.81	1.07	0.063333333	0.84
TRINITY_DN15809_c0_g1	hypothetical protein KI387_031124, partial [Taxus chinensis])	40.289	5.332319032	0.003606499	0.040970493	yes	up	0.55	1.32	1.38	0	0	0	1.083333333	0
TRINITY_DN15810_c0_g1	hypothetical protein KI387_044029 [Taxus chinensis])	3.74	1.903124755	9.94E-08	8.22E-06	yes	up	3.26	3.32	4.22	0.8	1.16	0.8	3.6	0.92
TRINITY_DN15821_c0_g1	hypothetical protein KI387_021092, partial [Taxus chinensis])	18.151	4.181960506	0.003446476	0.039659248	yes	up	0.37	0.57	0.67	0.08	0	0	0.536666667	0.026666667
TRINITY_DN1584_c0_g2	hypothetical protein KI387_024730, partial [Taxus chinensis])	0.319	-1.648131575	0.001111286	0.017559526	yes	down	2.41	1.23	2.54	3.5	6.69	6.22	2.06	5.47
TRINITY_DN1584_c3_g2	unknown [Picea sitchensis])	10.964	3.454661595	5.68E-05	0.001752309	yes	up	7.54	8	11.17	0.13	0.17	1.75	8.903333333	0.683333333
TRINITY_DN15886_c0_g1		6.986	2.804491795	0.003991991	0.043961343	yes	up	12.19	7.89	8.7	2.41	1.48	1.92	9.593333333	1.936666667
TRINITY_DN15893_c0_g1	unknown [Picea sitchensis])	3.822	1.934320101	0.001134411	0.01785442	yes	up	22.85	35.88	58.7	5.55	10.49	7.04	39.14333333	7.693333333
TRINITY_DN15895_c0_g1		7.556	2.9175836	0.002069223	0.027440778	yes	up	3.42	1.75	6.18	0.2	0	0.3	3.783333333	0.166666667
TRINITY_DN15898_c0_g1	uncharacterized protein LOC109811033 [Cajanus cajan])	3.963	1.986634194	1.85E-05	0.000712064	yes	up	7.72	15.82	11.91	3.37	3.05	1.24	11.81666667	2.553333333
TRINITY_DN1590_c0_g1	hypothetical protein C3L33_18815, partial [Rhododendron williamsianum])	0.361	-1.470941669	1.33E-05	0.000538582	yes	down	1.39	1.52	1.19	3.57	4.04	2.17	1.366666667	3.26
TRINITY_DN1593_c0_g1	unknown [Picea sitchensis])	2.074	1.052668845	4.35E-07	2.93E-05	yes	up	61.91	64.3	70.23	25.23	31.7	20.6	65.48	25.84333333
TRINITY_DN15975_c0_g1		30.141	4.913644381	0.003819071	0.042614122	yes	up	6.06	3.42	1.74	0	0	0.19	3.74	0.063333333
TRINITY_DN15978_c0_g1	hypothetical protein KI387_000522 [Taxus chinensis])	7	2.807259325	1.08E-13	4.72E-11	yes	up	7.04	5.96	5.13	0.79	0.83	0.74	6.043333333	0.786666667
TRINITY_DN15988_c0_g2		0.244	-2.032277517	0.004511166	0.047978719	yes	down	0.61	1.1	0.66	4.87	0.77	2.66	0.79	2.766666667
TRINITY_DN16007_c0_g1	unknown [Picea sitchensis])	19.796	4.307146142	1.28E-06	7.55E-05	yes	up	0.92	1.33	1.78	0.04	0.04	0.1	1.343333333	0.06
TRINITY_DN16025_c0_g1	ABC transporter C family member 8 [Amborella trichopoda])	0.32	-1.642526241	0.003533098	0.040351432	yes	down	0.95	2.35	1.54	1.61	1.73	3.95	1.613333333	2.43
TRINITY_DN16027_c0_g1	unknown [Picea sitchensis])	0.052	-4.254062541	0.000323792	0.006855515	yes	down	0.08	0.12	0	0.66	0.33	2.2	0.066666667	1.063333333
TRINITY_DN16042_c0_g1		0.03	-5.042910542	0.000164052	0.004036905	yes	down	0	0.11	0.12	1.25	3.79	3.69	0.076666667	2.91
TRINITY_DN16050_c0_g1	unknown [Picea sitchensis])	6.896	2.785732993	0.001445503	0.021197847	yes	up	5.48	4.81	5.91	0.25	0.49	1.09	5.4	0.61
TRINITY_DN16058_c0_g1		59.645	5.898328012	2.44E-05	0.000897485	yes	up	7.09	5.35	6.07	0	0	0.65	6.17	0.216666667
TRINITY_DN1606_c0_g1		0.417	-1.261997616	1.03E-13	4.59E-11	yes	down	65.78	67.08	51.53	136.94	83.48	77.91	61.46333333	99.44333333
TRINITY_DN1606_c0_g2		0.491	-1.026806795	2.46E-06	0.000131424	yes	down	70.46	66.27	61.31	122.61	88.07	101.8	66.01333333	104.16
TRINITY_DN16097_c0_g1	unknown [Picea sitchensis])	0.01	-6.698258829	1.24E-05	0.00050771	yes	down	0.1	0	0	7.79	0.16	1.17	0.033333333	3.04
TRINITY_DN1609_c0_g1		734.865	9.521336376	5.74E-14	2.59E-11	yes	up	23.92	37.46	20.95	0	0	0	27.44333333	0
TRINITY_DN16117_c0_g1	unknown [Picea sitchensis])	0.491	-1.026242486	3.75E-08	3.50E-06	yes	down	22.47	18.17	22.58	37.65	41.57	34.58	21.07333333	37.93333333
TRINITY_DN16137_c0_g1		1598.461	10.64246782	2.07E-24	6.63E-21	yes	up	85.62	73.72	87.71	0.06	0.07	0	82.35	0.043333333
TRINITY_DN16137_c1_g1		17.636	4.140428042	1.34E-08	1.42E-06	yes	up	5.65	7.6	4.82	0.07	0.14	1.49	6.023333333	0.566666667
TRINITY_DN1614_c0_g1	hypothetical protein KI387_025481, partial [Taxus chinensis])	0.142	-2.813754739	9.85E-06	0.000421458	yes	down	291.78	383.7	294.29	1027.63	847.59	5585.45	323.2566667	2486.89
TRINITY_DN16165_c0_g1	hypothetical protein KI387_035942 [Taxus chinensis])	0.003	-8.245963754	8.94E-08	7.50E-06	yes	down	0	0	0	6.45	0.69	2.7	0	3.28
TRINITY_DN16174_c0_g1		2.06	1.04262783	0.002267181	0.029336814	yes	up	1.46	2.06	1.58	0.68	0.85	0.62	1.7	0.716666667
TRINITY_DN16194_c0_g1	unknown [Picea sitchensis])	0.435	-1.200912458	0.000355618	0.007307056	yes	down	72.62	38.27	41.13	117.53	110.24	84.31	50.67333333	104.0266667
TRINITY_DN1619_c2_g3	hypothetical protein KI387_014753, partial [Taxus chinensis])	0.171	-2.547173924	0.000729561	0.012720833	yes	down	0.09	0.04	0.12	0.43	0.4	0.45	0.083333333	0.426666667
TRINITY_DN16201_c0_g1	tau class glutathione S-transferase [Larix kaempferi])	3.029	1.59899804	2.91E-05	0.001023703	yes	up	18.41	11.24	18.09	5.71	3.02	4.69	15.91333333	4.473333333
TRINITY_DN16210_c0_g1		69.317	6.115138688	0.000141077	0.003615932	yes	up	1.39	0.64	1.26	0	0	0	1.096666667	0
TRINITY_DN16211_c0_g2	DNA-directed RNA polymerase V largest subunit [Cycas revoluta])	0.036	-4.790767124	0.002728332	0.033657843	yes	down	0.5	0.13	0	3.3	1.65	0.03	0.21	1.66
TRINITY_DN16220_c0_g1	unknown [Picea sitchensis])	78.577	6.296033164	4.80E-05	0.001536009	yes	up	0.86	1.77	1.32	0	0	0	1.316666667	0
TRINITY_DN1623_c0_g1	unknown [Picea sitchensis])	0.331	-1.594460089	1.40E-06	8.19E-05	yes	down	3.28	2.58	1.88	7.49	5.91	7.06	2.58	6.82
TRINITY_DN16254_c1_g1	unknown [Picea sitchensis])	0.044	-4.507794887	0.000146302	0.003720078	yes	down	0.17	0.09	0.05	3.86	4.04	3.37	0.103333333	3.756666667
TRINITY_DN16255_c0_g1	hypothetical protein ABT39_MTgene3632 [Picea glauca])	6.42	2.682565385	0.003632022	0.041201951	yes	up	1.24	0.81	1.09	0.16	0	0.26	1.046666667	0.14
TRINITY_DN16281_c0_g1	hypothetical protein KI387_022864, partial [Taxus chinensis])	18.883	4.239035316	9.60E-09	1.07E-06	yes	up	3.39	3.86	2.72	0.26	0	0.19	3.323333333	0.15
TRINITY_DN16303_c0_g1	unknown [Picea sitchensis])	21.398	4.419378877	0.000355944	0.007309073	yes	up	2.35	1.19	1.45	0.18	0	0	1.663333333	0.06
TRINITY_DN16309_c0_g1	unknown [Picea sitchensis])	2.68	1.422164187	0.001651693	0.023351917	yes	up	27.61	20.92	28.71	5.67	4.23	11	25.74666667	6.966666667
TRINITY_DN16311_c0_g1	CYP86J5 [Taxus chinensis])	0.363	-1.462122099	0.000995921	0.016225146	yes	down	6.06	5.75	6.96	6.06	19.59	21.89	6.256666667	15.84666667
TRINITY_DN16316_c0_g1	unknown [Picea sitchensis])	2.554	1.35253317	0.004588996	0.048324842	yes	up	5.85	3.71	3.53	0.85	2.26	1.38	4.363333333	1.496666667
TRINITY_DN16323_c0_g1	unknown [Picea sitchensis])	0.013	-6.296410163	6.01E-05	0.001839246	yes	down	0	0	0	3.23	5.12	2.05	0	3.466666667
TRINITY_DN16340_c0_g1		0.412	-1.279794412	0.000741031	0.012871751	yes	down	0.99	1.32	1.39	1.81	2.62	3.31	1.233333333	2.58
TRINITY_DN1634_c0_g1	putative TIR-NBS-LRR protein [Pinus monticola])	6.153	2.62126877	1.19E-06	7.10E-05	yes	up	15.5	16.02	13.01	1.01	1.41	4.31	14.84333333	2.243333333
TRINITY_DN16383_c0_g1	unknown [Picea sitchensis])	2.85	1.510955887	0.000434077	0.00848359	yes	up	7	7.05	5.76	4.11	5.15	1.98	6.603333333	3.746666667
TRINITY_DN16388_c0_g1	hypothetical protein KI387_025697, partial [Taxus chinensis])	0.484	-1.048050932	0.000537887	0.009964909	yes	down	34.82	35.97	37.85	58.67	54.08	102.06	36.21333333	71.60333333
TRINITY_DN16399_c0_g1	unknown [Picea sitchensis])	0.145	-2.783472239	1.58E-07	1.22E-05	yes	down	6.16	3.29	3.79	16.04	40.33	20.99	4.413333333	25.78666667
TRINITY_DN16437_c0_g1	hypothetical protein KI387_017942 [Taxus chinensis])	3.338	1.738886773	6.68E-05	0.002001873	yes	up	1.95	2.63	2.61	0.83	0.61	0.43	2.396666667	0.623333333
TRINITY_DN16466_c1_g1		116.357	6.862408609	2.59E-06	0.000137033	yes	up	4.6	2.85	2.49	0	0	0	3.313333333	0
TRINITY_DN16484_c1_g1	40S ribosomal protein S4-like [Olea europaea var. sylvestris])	0.014	-6.189218685	0.001421815	0.020956062	yes	down	0	0	0	5.09	0.35	1.08	0	2.173333333
TRINITY_DN16504_c0_g2		0.241	-2.051754244	0.001636409	0.023190073	yes	down	0.23	0.13	0.16	0.49	0.87	0.54	0.173333333	0.633333333
TRINITY_DN16529_c0_g1	unknown [Picea sitchensis])	3.254	1.702337139	2.08E-05	0.000780065	yes	up	11.01	9.6	14.32	2.67	1.99	4.45	11.64333333	3.036666667
TRINITY_DN16532_c0_g1		10.074	3.33259028	0.000311465	0.006642865	yes	up	2.99	2.82	2.4	0.42	0.18	0.09	2.736666667	0.23
TRINITY_DN16544_c0_g2		14.371	3.84504687	0.002556026	0.032126445	yes	up	1.67	1.25	2.93	0	0	0.32	1.95	0.106666667
TRINITY_DN1654_c0_g1	hypothetical protein KI387_000221, partial [Taxus chinensis])	3.858	1.947814585	5.62E-08	4.98E-06	yes	up	57.17	60.63	49.25	14.38	12.92	16.94	55.68333333	14.74666667
TRINITY_DN16551_c0_g1	hypothetical protein KI387_008075 [Taxus chinensis])	0.166	-2.591436261	0.002218552	0.028847481	yes	down	0.86	0.07	0.44	2.39	3.4	3.74	0.456666667	3.176666667
TRINITY_DN16556_c0_g1	unknown [Picea sitchensis])	0.042	-4.581816853	0.00229127	0.029564861	yes	down	0.27	0.13	0.15	0.37	0.37	10.07	0.183333333	3.603333333
TRINITY_DN16569_c0_g1	hypothetical protein KI387_035356, partial [Taxus chinensis])	3.115	1.639100669	3.92E-05	0.001309458	yes	up	6.25	8.43	7.82	3.04	2.2	1.05	7.5	2.096666667
TRINITY_DN16579_c0_g1	unknown [Picea sitchensis])	2.398	1.261960246	0.001717178	0.023999687	yes	up	7.35	22.3	12.3	5.42	4.7	4.61	13.98333333	4.91
TRINITY_DN16584_c0_g1	hypothetical protein 0_6473_01, partial [Pinus taeda])	0.138	-2.861217499	6.59E-05	0.001980106	yes	down	3.72	2.24	3.99	40.04	17.03	4.17	3.316666667	20.41333333
TRINITY_DN16586_c0_g1	hypothetical protein EUGRSUZ_B00924 [Eucalyptus grandis])	0.213	-2.233776017	0.000995239	0.01622229	yes	down	5.54	3	4.84	5.59	58.08	24.67	4.46	29.44666667
TRINITY_DN16591_c1_g1		6.664	2.736411214	0.000760863	0.013142296	yes	up	86.02	84.84	72.19	32.51	4.61	6.88	81.01666667	14.66666667
TRINITY_DN16634_c0_g1		18.72	4.226546926	1.29E-16	1.03E-13	yes	up	18.6	28.24	26.5	0.21	1.17	1.67	24.44666667	1.016666667
TRINITY_DN16676_c0_g1	unknown [Picea sitchensis])	0.153	-2.70447157	0.001918025	0.026039747	yes	down	2.06	1.52	1.8	0.73	11.15	17.7	1.793333333	9.86
TRINITY_DN16677_c0_g1	hypothetical protein KI387_035929, partial [Taxus chinensis])	0.004	-7.961090014	1.57E-09	2.26E-07	yes	down	0	0	0	1.73	1.96	1.06	0	1.583333333
TRINITY_DN1668_c0_g1	hypothetical protein KI387_013526 [Taxus chinensis])	3.62	1.85606393	8.75E-08	7.41E-06	yes	up	9.19	15.75	14.05	4.15	3.31	1.89	12.99666667	3.116666667
TRINITY_DN16722_c0_g1	hypothetical protein KI387_031209, partial [Taxus chinensis])	3.36	1.748273252	0.000115017	0.003086358	yes	up	1.41	1.95	2.1	0.46	0.72	0.27	1.82	0.483333333
TRINITY_DN16736_c0_g1		0.004	-7.932110236	2.13E-08	2.14E-06	yes	down	0	0	0	2.61	9.66	5.22	0	5.83
TRINITY_DN16752_c0_g2	unknown [Picea sitchensis])	0.425	-1.235737866	5.68E-05	0.001752309	yes	down	7.33	4.51	6.27	11.79	11.49	13.04	6.036666667	12.10666667
TRINITY_DN16774_c0_g1	MC5 [Picea abies])	2.954	1.562441369	0.001785772	0.024694559	yes	up	1.7	2.15	1.45	0.48	0.6	0.46	1.766666667	0.513333333
TRINITY_DN16774_c1_g1	MC5 [Picea abies])	0.015	-6.041238116	0.001092937	0.017355582	yes	down	0	0	0	3.59	10.68	1.17	0	5.146666667
TRINITY_DN16776_c0_g1	unknown [Picea sitchensis])	0.294	-1.765422876	0.000501109	0.009464307	yes	down	85.5	57.24	90.56	179.11	94.52	402.33	77.76666667	225.32
TRINITY_DN16779_c0_g1	unknown [Picea sitchensis])	0.142	-2.816426447	0.001123401	0.017724711	yes	down	3.19	8.53	16.79	52.19	83.55	14.65	9.503333333	50.13
TRINITY_DN1679_c0_g1	unknown [Picea sitchensis])	0.216	-2.213218404	1.05E-11	3.02E-09	yes	down	15.23	12.2	16.63	51.97	41.6	80.11	14.68666667	57.89333333
TRINITY_DN16828_c0_g1	hypothetical protein KI387_009773 [Taxus chinensis])	3.416	1.77237388	0.001183065	0.018465849	yes	up	1.28	3.36	1.24	0.39	0.61	0.32	1.96	0.44
TRINITY_DN16833_c0_g2	hypothetical protein KI387_027054, partial [Taxus chinensis])	3.874	1.953917662	8.46E-06	0.000368887	yes	up	1.61	3.04	2.25	0.59	0.4	0.53	2.3	0.506666667
TRINITY_DN16869_c0_g2	hypothetical protein KI387_026082 [Taxus chinensis])	0.2	-2.321784908	1.17E-05	0.000480955	yes	down	1.67	0.97	2.43	2.7	14.44	7.92	1.69	8.353333333
TRINITY_DN16874_c0_g1	unknown [Picea sitchensis])	0.453	-1.142584165	0.003174909	0.037408301	yes	down	24.59	12.4	18.91	24.12	33.29	50.07	18.63333333	35.82666667
TRINITY_DN1688_c0_g2	unknown [Picea sitchensis])	0.005	-7.699040726	2.21E-27	8.84E-24	yes	down	0.29	0.23	0.19	79.73	32.45	15.54	0.236666667	42.57333333
TRINITY_DN16891_c0_g1	unknown [Picea sitchensis])	0.227	-2.139177451	6.24E-06	0.000287886	yes	down	33.13	19.52	32.88	73.36	60.61	181.27	28.51	105.08
TRINITY_DN168_c0_g1	Ethylene-responsive transcription factor [Glycine max])	0.269	-1.892192171	2.27E-05	0.000841487	yes	down	1.63	1.21	2.45	4.42	4.93	7.25	1.763333333	5.533333333
TRINITY_DN16924_c1_g2		13.62	3.767658814	2.34E-05	0.000862418	yes	up	23.4	11.71	24.46	1.36	0.68	1.7	19.85666667	1.246666667
TRINITY_DN16952_c0_g2	unknown [Picea sitchensis])	4.851	2.278136019	1.19E-07	9.65E-06	yes	up	5.73	5.47	3.07	0.93	1.09	1.44	4.756666667	1.153333333
TRINITY_DN16970_c0_g1		0.005	-7.569441665	3.38E-05	0.001155084	yes	down	1.84	0	0	235.3	48.44	1.31	0.613333333	95.01666667
TRINITY_DN17017_c0_g1		0.018	-5.783597155	0.000951559	0.015653786	yes	down	0	0	0	0.48	1.41	1.47	0	1.12
TRINITY_DN17038_c0_g2	unknown [Picea sitchensis])	11.5	3.523507241	0.000256288	0.005692463	yes	up	37.49	26.33	22.82	2.97	3.01	0	28.88	1.993333333
TRINITY_DN17048_c0_g1	unknown [Picea sitchensis])	0.015	-6.015690054	0.000211406	0.004906336	yes	down	0	0	0	9.16	18.72	15.73	0	14.53666667
TRINITY_DN17067_c0_g2		53.631	5.744983212	0.000983957	0.016103737	yes	up	1.22	2.99	1.62	0	0	0	1.943333333	0
TRINITY_DN17070_c1_g1	hypothetical protein KI387_035942 [Taxus chinensis])	5.153	2.365403993	0.000119245	0.003178498	yes	up	31.88	36.47	26.39	1.82	5.05	8.11	31.58	4.993333333
TRINITY_DN17083_c0_g1		3.645	1.866085589	0.000138422	0.003562138	yes	up	5.88	5.33	6.6	1.11	0.87	3.39	5.936666667	1.79
TRINITY_DN17089_c0_g2		103.374	6.691725509	1.14E-05	0.000477062	yes	up	4.99	1.9	5.27	0	0	0	4.053333333	0
TRINITY_DN17089_c0_g3	unknown [Picea sitchensis])	0.002	-8.945169559	3.71E-05	0.001251635	yes	down	0.03	0	0	1.97	0.13	10.63	0.01	4.243333333
TRINITY_DN1708_c0_g2	unknown [Picea sitchensis])	0.15	-2.733284102	0.002721388	0.033624006	yes	down	3.15	3.53	4.55	1.78	44.28	14.6	3.743333333	20.22
TRINITY_DN17111_c0_g1		7.245	2.857034319	0.000110481	0.002989713	yes	up	1.54	3.04	2.24	0.77	1.22	0.09	2.273333333	0.693333333
TRINITY_DN17111_c0_g2		2.699	1.432596275	0.000776592	0.013366147	yes	up	7.58	4.82	7.53	1.57	1.78	2.94	6.643333333	2.096666667
TRINITY_DN1712_c0_g1	putative CC-NBS-LRR protein, partial [Pinus monticola])	3.356	1.746927233	5.00E-05	0.001588983	yes	up	26.71	24.76	19.35	2.92	8.06	10.37	23.60666667	7.116666667
TRINITY_DN17133_c0_g2		0.004	-8.009841852	1.10E-08	1.20E-06	yes	down	0	0	0	11.33	20.15	34.49	0	21.99
TRINITY_DN17134_c0_g1		0.019	-5.717478637	1.56E-05	0.000617602	yes	down	1.75	0.76	0	12.07	7.95	81.82	0.836666667	33.94666667
TRINITY_DN17136_c0_g1	unknown [Picea sitchensis])	0.068	-3.870359215	9.36E-05	0.00261913	yes	down	0.04	0.16	0.06	2.33	0.43	0.29	0.086666667	1.016666667
TRINITY_DN17151_c0_g1	hypothetical protein KI387_035248, partial [Taxus chinensis])	2.201	1.138099128	0.000623437	0.011231341	yes	up	4.3	8.79	8.19	3.21	2.45	2.67	7.093333333	2.776666667
TRINITY_DN17153_c0_g1		0.023	-5.422987246	6.38E-06	0.000293176	yes	down	0	0.92	0.19	3.03	5.96	32.39	0.37	13.79333333
TRINITY_DN17162_c0_g1	unknown [Picea sitchensis])	0.427	-1.227123002	7.70E-06	0.000342525	yes	down	5.06	6.7	4.21	9.85	11.2	11.06	5.323333333	10.70333333
TRINITY_DN17179_c0_g1	unknown [Picea sitchensis])	0.141	-2.824172098	0.004715029	0.049243423	yes	down	0.52	0.16	0.14	2.93	0.55	1.31	0.273333333	1.596666667
TRINITY_DN17188_c0_g2	hypothetical protein SDJN02_12432, partial [Cucurbita argyrosperma subsp. argyrosperma])	0.021	-5.56983947	0.001568513	0.022470561	yes	down	0.08	0	0	2.5	0.97	0.13	0.026666667	1.2
TRINITY_DN17194_c0_g1		43.852	5.454561113	0.001685439	0.023695184	yes	up	2.31	3.01	3.07	0	0	0	2.796666667	0
TRINITY_DN17195_c0_g4		31.634	4.983400711	0.001002286	0.016279142	yes	up	0.87	0.86	0.87	0.07	0	0	0.866666667	0.023333333
TRINITY_DN17200_c0_g1	hypothetical protein KI387_027522 [Taxus chinensis])	157.117	7.295694831	1.59E-07	1.22E-05	yes	up	0.89	1.22	1.79	0	0	0	1.3	0
TRINITY_DN17207_c0_g1	hypothetical protein KI387_023807 [Taxus chinensis])	0.462	-1.113420396	7.29E-06	0.000327698	yes	down	2.47	2.62	3.03	5.37	5.65	4.23	2.706666667	5.083333333
TRINITY_DN1721_c0_g1	hypothetical protein KI387_001681 [Taxus chinensis])	0.458	-1.126957619	3.26E-07	2.30E-05	yes	down	30.13	33.36	35.08	74.77	68.44	47.57	32.85666667	63.59333333
TRINITY_DN17234_c1_g1	hypothetical protein KI387_028316 [Taxus chinensis])	3.644	1.865361115	0.002377315	0.030424964	yes	up	2.21	2.37	0.89	0.49	0.41	0.4	1.823333333	0.433333333
TRINITY_DN17264_c0_g1	unknown [Picea sitchensis])	0.295	-1.763633	4.14E-05	0.00136381	yes	down	5.1	4.28	6.13	15.55	7.61	21.96	5.17	15.04
TRINITY_DN17274_c0_g1		54.47	5.767383452	0.000530708	0.009883395	yes	up	0.96	1.58	1.83	0	0	0	1.456666667	0
TRINITY_DN17283_c0_g1		0.005	-7.580150921	1.74E-08	1.78E-06	yes	down	0	0	0	1.13	1.75	1.38	0	1.42
TRINITY_DN17289_c1_g1	unknown [Picea sitchensis])	35.732	5.159147591	4.55E-05	0.001471965	yes	up	2.12	3.48	1.59	0	0.09	0.08	2.396666667	0.056666667
TRINITY_DN17292_c0_g2	unknown [Picea sitchensis])	16.424	4.037765607	0.002851062	0.034651123	yes	up	4.52	4.17	4.85	0.46	0.46	0	4.513333333	0.306666667
TRINITY_DN17299_c0_g3	unknown [Picea sitchensis])	3.016	1.592569798	0.003076988	0.036632064	yes	up	6.62	20.3	14.74	6.64	2.41	3.22	13.88666667	4.09
TRINITY_DN17306_c0_g1	hypothetical protein KI387_001029 [Taxus chinensis])	5.41	2.435583332	2.76E-15	1.70E-12	yes	up	53.01	48.83	53.84	8.43	5.36	10.93	51.89333333	8.24
TRINITY_DN1730_c0_g1		0.292	-1.776978239	5.59E-10	8.91E-08	yes	down	591.79	429.41	661.45	1646.01	1274.33	2599.67	560.8833333	1840.003333
TRINITY_DN17330_c0_g4	hypothetical protein BDA96_02G001000 [Sorghum bicolor])	60.736	5.924487109	0.00038232	0.007707304	yes	up	1.37	3.1	1.55	0	0	0	2.006666667	0
TRINITY_DN17335_c0_g1	unknown [Picea sitchensis])	0.014	-6.187350401	0.000256412	0.005692463	yes	down	0	0	0	10.01	13.67	32.94	0	18.87333333
TRINITY_DN17339_c0_g1	unknown [Picea sitchensis])	0.017	-5.845845096	5.08E-05	0.001606617	yes	down	0.09	0	0	0.22	4.92	1.42	0.03	2.186666667
TRINITY_DN17359_c0_g1	putative ribonuclease H protein [Vitis vinifera])	19.231	4.265340436	1.58E-06	9.07E-05	yes	up	0.95	1.14	1.12	0.13	0	0.02	1.07	0.05
TRINITY_DN17359_c0_g5		32.785	5.034979837	0.001054875	0.016910223	yes	up	0.92	0.74	1.48	0.08	0	0	1.046666667	0.026666667
TRINITY_DN17371_c0_g1		0.017	-5.877989727	0.001159722	0.018172389	yes	down	0	0	0	11.73	9.22	2.85	0	7.933333333
TRINITY_DN17374_c0_g1	hypothetical protein 0_14083_01, partial [Pinus radiata])	6.429	2.684651122	0.001945683	0.026257602	yes	up	0.67	0.98	0.78	0.13	0.04	0.15	0.81	0.106666667
TRINITY_DN17402_c0_g1		0.068	-3.884979684	0.000166503	0.004093897	yes	down	0.35	0.34	0	1.57	2.46	1.42	0.23	1.816666667
TRINITY_DN17453_c0_g1	uncharacterized protein YraH [Rosa chinensis])	0.138	-2.856774928	3.17E-05	0.001103025	yes	down	1.32	3.83	1.73	7.1	27.55	7.73	2.293333333	14.12666667
TRINITY_DN17456_c0_g1	unnamed protein product [Thlaspi arvense])	0.014	-6.135614045	0.000883064	0.014709839	yes	down	0	0	0	1.46	0.19	1.83	0	1.16
TRINITY_DN17464_c0_g1		0.055	-4.179571404	1.28E-05	0.000520162	yes	down	0.49	0.57	0.18	1.93	4.58	12.07	0.413333333	6.193333333
TRINITY_DN17472_c0_g1	hypothetical protein KI387_042141 [Taxus chinensis])	3	1.584969683	0.001592607	0.022740467	yes	up	0.81	1.72	1.35	0.48	0.25	0.38	1.293333333	0.37
TRINITY_DN17480_c0_g1		0.022	-5.512286461	0.000220203	0.005062958	yes	down	0.06	0.19	0.14	0	12.95	2.86	0.13	5.27
TRINITY_DN17485_c0_g2	unknown [Picea sitchensis])	94.553	6.563048606	3.17E-05	0.001102688	yes	up	3.64	1.08	2.97	0	0	0	2.563333333	0
TRINITY_DN17520_c0_g1		3.645	1.866074321	2.08E-13	8.63E-11	yes	up	4.4	6.53	6.19	1.29	1.14	1.36	5.706666667	1.263333333
TRINITY_DN17526_c0_g3		12.504	3.644289801	0.000914905	0.015191318	yes	up	1.42	0.87	1.33	0	0.22	0.08	1.206666667	0.1
TRINITY_DN17527_c0_g1	hypothetical protein KI387_020535 [Taxus chinensis])	3.135	1.648318174	6.24E-06	0.000287886	yes	up	1.94	3.1	2.67	0.52	0.63	0.97	2.57	0.706666667
TRINITY_DN17552_c0_g1	unknown [Picea sitchensis])	17.745	4.149369977	1.55E-06	8.90E-05	yes	up	1.14	2.1	1.5	0.17	0	0.06	1.58	0.076666667
TRINITY_DN17562_c0_g1	unknown [Picea sitchensis])	0.24	-2.059425597	1.28E-05	0.000520162	yes	down	7.8	3.7	9.56	14.85	23.46	37.45	7.02	25.25333333
TRINITY_DN17562_c0_g2	unknown [Picea sitchensis])	0.039	-4.676047214	4.80E-09	5.88E-07	yes	down	0.87	0.35	0.7	6	4.41	31.24	0.64	13.88333333
TRINITY_DN17578_c0_g1	unknown [Picea sitchensis])	7.994	2.998838802	4.97E-05	0.001584825	yes	up	11.11	8.3	6.04	0.19	1.15	1.29	8.483333333	0.876666667
TRINITY_DN1758_c0_g2	unknown [Picea sitchensis])	0.423	-1.240152832	0.004769601	0.049635649	yes	down	46.04	22.85	40.35	58.24	43.65	115.19	36.41333333	72.36
TRINITY_DN17630_c0_g1	hypothetical protein KI387_032277 [Taxus chinensis])	2.056	1.039922089	6.58E-10	1.03E-07	yes	up	27.94	29.71	32	13.74	11.37	12.73	29.88333333	12.61333333
TRINITY_DN17677_c0_g1		11.977	3.582163727	0.003759992	0.042075537	yes	up	0.59	1.11	0.79	0.06	0	0.11	0.83	0.056666667
TRINITY_DN17677_c0_g3	unknown [Picea sitchensis])	40.463	5.3385247	5.21E-05	0.001635935	yes	up	1.97	5.8	5.42	0.28	0	0	4.396666667	0.093333333
TRINITY_DN17684_c0_g2	hypothetical protein KI387_009345, partial [Taxus chinensis])	0.28	-1.838639172	0.000509939	0.009568986	yes	down	1.17	1.26	0.82	1.4	4.92	3.82	1.083333333	3.38
TRINITY_DN17686_c0_g1		2.184	1.126833328	0.001279936	0.019576973	yes	up	24.13	17.29	15.17	6.99	9.12	5.45	18.86333333	7.186666667
TRINITY_DN17686_c0_g2		22.156	4.469656985	1.34E-05	0.000540129	yes	up	65.98	28.93	51.36	1.28	3.95	0	48.75666667	1.743333333
TRINITY_DN1770_c0_g1	unknown [Picea sitchensis])	2.843	1.507189275	0.001089704	0.01732971	yes	up	70.67	48.26	67.13	8.9	3.2	28.09	62.02	13.39666667
TRINITY_DN17712_c0_g1	hypothetical protein KI387_028659 [Taxus chinensis])	4.073	2.026086454	1.20E-08	1.30E-06	yes	up	8.48	14.32	13.83	3.13	3.13	1.54	12.21	2.6
TRINITY_DN17725_c0_g1	unknown [Picea sitchensis])	6.064	2.600293905	0.000430739	0.008426176	yes	up	12.56	9.58	17.56	0.22	1.74	3.56	13.23333333	1.84
TRINITY_DN17776_c0_g1	hypothetical protein KI387_042724, partial [Taxus chinensis])	4.642	2.21489012	0.00058828	0.010694271	yes	up	5.34	2.85	2.56	0.84	0.78	0.7	3.583333333	0.773333333
TRINITY_DN17791_c0_g1		0.011	-6.571315107	0.000728233	0.012704587	yes	down	0	0	0	3.59	1.19	23.4	0	9.393333333
TRINITY_DN17827_c0_g1	unknown [Picea sitchensis])	2.422	1.276294604	0.001087764	0.017307452	yes	up	23.62	31.14	41.51	10.21	9.69	7.73	32.09	9.21
TRINITY_DN17828_c0_g1		2.638	1.39933568	0.000339486	0.007075546	yes	up	61.45	58.46	58.07	8.12	31.97	23.7	59.32666667	21.26333333
TRINITY_DN17830_c0_g1	unknown [Picea sitchensis])	0.267	-1.903403705	0.002072799	0.027454075	yes	down	82.45	34.91	68.26	104.8	81.77	409.59	61.87333333	198.72
TRINITY_DN17847_c1_g1	unknown [Picea sitchensis])	10.081	3.333616889	0.000206628	0.004824793	yes	up	11.88	26.63	15.69	0.55	2.74	0.96	18.06666667	1.416666667
TRINITY_DN17863_c1_g2		0.002	-9.164476269	0.003050716	0.036367412	yes	down	0	0.23	0	57.16	0	67.2	0.076666667	41.45333333
TRINITY_DN17872_c0_g1	hypothetical protein KI387_001010, partial [Taxus chinensis])	0.123	-3.027859946	0.000154719	0.003857502	yes	down	2.04	0.96	0.37	6.77	3.09	5.9	1.123333333	5.253333333
TRINITY_DN17889_c0_g1	unknown [Picea sitchensis])	12.483	3.641941685	0.000224732	0.005135141	yes	up	18.39	3.48	16.01	0	0.98	1.46	12.62666667	0.813333333
TRINITY_DN17970_c0_g1		0.158	-2.658957979	6.44E-05	0.001942456	yes	down	0.78	0.83	0.53	2.12	6.28	3.12	0.713333333	3.84
TRINITY_DN17976_c0_g1	uncharacterized protein LOC121749509 [Salvia splendens])	19.802	4.30754955	0.000416407	0.008198299	yes	up	3.3	2.03	2.65	0.44	0	0	2.66	0.146666667
TRINITY_DN17982_c0_g2		37.053	5.211520411	0.004545133	0.048121776	yes	up	2.16	1	7.7	0	0.67	0	3.62	0.223333333
TRINITY_DN17985_c0_g1		0.096	-3.373362678	0.000397869	0.007955508	yes	down	0.05	0.26	0.29	0.95	3.66	0.75	0.2	1.786666667
TRINITY_DN17986_c0_g1	unknown [Picea sitchensis])	2.676	1.419964916	0.000193636	0.004595148	yes	up	2.18	4.19	3.67	1.29	1.14	0.8	3.346666667	1.076666667
TRINITY_DN1798_c1_g1		0.233	-2.098586612	0.00126516	0.019381767	yes	down	0.44	0.53	0.79	1.25	1.5	3.64	0.586666667	2.13
TRINITY_DN17995_c0_g2	cyclin D 1;[Larix kaempferi])	5.131	2.359235001	2.69E-05	0.0009614	yes	up	8.84	14.92	17.07	3.54	0.67	2.58	13.61	2.263333333
TRINITY_DN18012_c0_g1		18.36	4.198470922	1.18E-05	0.000482906	yes	up	3.34	3.95	1.38	0.31	0.33	0	2.89	0.213333333
TRINITY_DN18049_c0_g1	hypothetical protein KI387_036209, partial [Taxus chinensis])	0.421	-1.249196838	0.000102475	0.002814393	yes	down	4.67	2.89	3.36	6.41	9.27	4.63	3.64	6.77
TRINITY_DN18050_c0_g2	hypothetical protein 0_7808_02, partial [Pinus mugo])	0.019	-5.752341347	0.003915859	0.043346604	yes	down	0	0	0	0.45	4.92	1	0	2.123333333
TRINITY_DN18102_c0_g1		8.265	3.047053571	7.00E-10	1.09E-07	yes	up	1.77	3.82	2.63	0.41	0.18	0.26	2.74	0.283333333
TRINITY_DN18106_c0_g1	unknown [Picea sitchensis])	0.12	-3.056003407	0.001843089	0.025247242	yes	down	0.15	0.15	0.55	4.06	0.47	1.32	0.283333333	1.95
TRINITY_DN1810_c0_g1	unknown [Picea sitchensis])	6.895	2.785654267	0.002448968	0.031147719	yes	up	46.02	14.17	32.18	0.68	1	9.07	30.79	3.583333333
TRINITY_DN18144_c0_g2		14.904	3.897583157	0.000454361	0.008789889	yes	up	6.75	6.54	10.75	0.62	0.62	0.53	8.013333333	0.59
TRINITY_DN18179_c0_g1	unknown [Picea sitchensis])	0.346	-1.533205441	2.19E-08	2.18E-06	yes	down	27.48	26.52	34.82	50.09	80.24	83.23	29.60666667	71.18666667
TRINITY_DN18193_c0_g1	hypothetical protein CRG98_028791 [Punica granatum])	12.899	3.689180267	1.53E-05	0.000606863	yes	up	0.52	1.8	1.31	0.12	0.06	0.06	1.21	0.08
TRINITY_DN18207_c0_g1	unknown [Picea sitchensis])	0.053	-4.247311164	1.39E-07	1.09E-05	yes	down	17.8	16.94	14.11	139.52	46.77	513.74	16.28333333	233.3433333
TRINITY_DN1820_c1_g1	hypothetical protein AMTR_s00076p00135550 [Amborella trichopoda])	0.494	-1.018247234	0.001585582	0.022657479	yes	down	3.42	1.97	2.42	4.46	5.55	3.91	2.603333333	4.64
TRINITY_DN18219_c0_g3	unknown [Picea sitchensis])	0.301	-1.732756311	0.004045052	0.044286675	yes	down	5.19	6.47	6.79	35.5	9.69	6.78	6.15	17.32333333
TRINITY_DN18221_c0_g1	unknown [Picea sitchensis])	0.048	-4.387644326	0.000577448	0.010545262	yes	down	0.29	0	0.32	3.08	0.38	4.66	0.203333333	2.706666667
TRINITY_DN18238_c0_g1		0.035	-4.828599422	3.57E-05	0.001212868	yes	down	2.98	2.07	0.48	29.85	4.45	127.68	1.843333333	53.99333333
TRINITY_DN18249_c0_g1	hypothetical protein Pfo_020551 [Paulownia fortunei])	5.74	2.521096949	2.44E-05	0.000897485	yes	up	1.32	2.56	1.65	0.43	0.16	0.23	1.843333333	0.273333333
TRINITY_DN18261_c0_g1		0.024	-5.360443141	0.003908597	0.04329616	yes	down	0	0	0	1.32	3.13	1.16	0	1.87
TRINITY_DN18283_c1_g1	unknown [Picea sitchensis])	0.014	-6.129702958	0.001236113	0.019098305	yes	down	0.06	0	0	0	2.34	1.2	0.02	1.18
TRINITY_DN18288_c0_g1	TIR/P-loop/LRR [Pinus taeda])	4.59	2.198647308	5.36E-06	0.000252102	yes	up	57.23	58.57	27.53	4.78	8.79	12.37	47.77666667	8.646666667
TRINITY_DN18289_c0_g1		0.179	-2.482093511	0.002640412	0.032813477	yes	down	30.62	18.46	15.16	39.71	32.72	255.03	21.41333333	109.1533333
TRINITY_DN18360_c0_g1	unknown [Picea sitchensis])	93.284	6.54355232	8.39E-06	0.000366275	yes	up	28.9	22.5	25.47	0	0	0	25.62333333	0
TRINITY_DN18370_c0_g2		184.774	7.529619992	4.16E-08	3.83E-06	yes	up	2.79	4.15	2.14	0	0	0	3.026666667	0
TRINITY_DN18370_c0_g3	unknown [Picea sitchensis])	15.552	3.959040358	9.95E-09	1.10E-06	yes	up	8.32	10.29	5.02	0.46	0.18	0.33	7.876666667	0.323333333
TRINITY_DN18388_c0_g1		0.316	-1.664253166	0.003295925	0.038410065	yes	down	5.91	7.31	4.07	12.73	22.98	16.63	5.763333333	17.44666667
TRINITY_DN1839_c0_g2	unknown [Picea sitchensis])	11.732	3.552344357	5.05E-06	0.000239373	yes	up	1.35	1.7	0.92	0.17	0.03	0.09	1.323333333	0.096666667
TRINITY_DN18403_c0_g1		0.231	-2.114028187	0.000111759	0.003016643	yes	down	5.61	4.73	4.45	17.66	19.57	11.21	4.93	16.14666667
TRINITY_DN18412_c0_g1		0.344	-1.538207923	2.25E-06	0.000121668	yes	down	46.41	53.03	45.83	93.77	133.21	92.39	48.42333333	106.4566667
TRINITY_DN18417_c0_g1	GA2ox6 [Pinus tabuliformis])	0.048	-4.387355691	0.000148067	0.003741164	yes	down	0.05	0.05	0.2	0.22	1.79	3.05	0.1	1.686666667
TRINITY_DN1841_c0_g2		4.416	2.142696526	6.68E-05	0.002001873	yes	up	5.95	4.24	4.72	0.31	1.44	1.2	4.97	0.983333333
TRINITY_DN18421_c1_g1		120.698	6.915260593	2.20E-06	0.000119742	yes	up	1.86	4.27	4	0	0	0	3.376666667	0
TRINITY_DN18479_c0_g1	unknown [Picea sitchensis])	2.555	1.353392642	0.002491523	0.031488797	yes	up	2.51	5.69	3.89	1.29	0.96	1.78	4.03	1.343333333
TRINITY_DN18489_c0_g1	PREDICTED: probable galacturonosyltransferase-like 7 [Nelumbo nucifera])	2.245	1.166982363	0.000265421	0.005827795	yes	up	13.34	23.74	15.74	7.51	8.11	4.83	17.60666667	6.816666667
TRINITY_DN18519_c0_g1	V-type proton ATPase subunit c4-like [Malus domestica])	656.437	9.358513703	4.60E-09	5.67E-07	yes	up	10.74	1.33	0.87	0	0	0	4.313333333	0
TRINITY_DN18536_c0_g1	unknown [Picea sitchensis])	0.094	-3.40746562	7.75E-05	0.002248875	yes	down	2.27	0.1	0.39	2.03	8.67	7.39	0.92	6.03
TRINITY_DN18573_c0_g1	unknown [Picea sitchensis])	5.146	2.363581969	4.90E-08	4.42E-06	yes	up	6.39	5	6.94	1.32	1.57	0.49	6.11	1.126666667
TRINITY_DN18573_c0_g2	histone H4-like [Hibiscus syriacus])	12.659	3.662089812	1.19E-53	1.27E-49	yes	up	14.22	12.11	15.07	1.08	1.03	0.76	13.8	0.956666667
TRINITY_DN18573_c0_g3		0.017	-5.844330488	0.000503404	0.009496454	yes	down	0.04	0	0	0.11	0.57	1.37	0.013333333	0.683333333
TRINITY_DN18582_c0_g1	unknown [Picea sitchensis])	0.085	-3.555072816	0.001654419	0.023372871	yes	down	2.35	0	2.34	2.75	7.25	31.91	1.563333333	13.97
TRINITY_DN18586_c0_g1	hypothetical protein KI387_035942 [Taxus chinensis])	6.461	2.691742222	9.23E-05	0.002589567	yes	up	39.01	21.24	22.92	3.23	1.88	4.74	27.72333333	3.283333333
TRINITY_DN1858_c0_g1	RecName: Full=1,8-cineole synthase, chloroplastic;AltName: Full=Terpene synthase TPS-Cin;Short=PsTPS-Cin;Flags: Precursor [Picea sitchensis])	7.646	2.934709115	4.50E-08	4.07E-06	yes	up	50.32	13.95	31.89	2.38	3.14	5.31	32.05333333	3.61
TRINITY_DN18599_c0_g1		27.484	4.78054089	0.003982883	0.043876127	yes	up	1.71	4.99	1.98	0	0.25	0	2.893333333	0.083333333
TRINITY_DN18620_c0_g3	RecName: Full=1,8-cineole synthase, chloroplastic;AltName: Full=Terpene synthase TPS-Cin;Short=PgTPS-Cin;Flags: Precursor [Picea glauca])	0.015	-6.092236749	0.001729419	0.024123907	yes	down	0	0	0	0.25	0.33	2.28	0	0.953333333
TRINITY_DN1862_c0_g2		0.426	-1.230872725	0.000337438	0.007065009	yes	down	35.42	27.03	33.75	66.79	89.62	37.48	32.06666667	64.63
TRINITY_DN18644_c0_g1	peroxiredoxin-2E-1, chloroplastic-like, partial [Syzygium oleosum])	0.083	-3.583952484	0.000147383	0.003735697	yes	down	0.24	0.06	0.13	1.67	0.67	2.7	0.143333333	1.68
TRINITY_DN18675_c0_g2		0.307	-1.704389989	0.003045976	0.036330417	yes	down	0.26	0.18	0.33	0.74	2.54	2.65	0.256666667	1.976666667
TRINITY_DN1875_c0_g2	CYP86P14 [Taxus chinensis])	0.056	-4.150669896	0.003696076	0.041634664	yes	down	0.18	0.53	0.43	1.73	14.78	0.15	0.38	5.553333333
TRINITY_DN1875_c0_g3	hypothetical protein KI387_042208 [Taxus chinensis])	0.134	-2.894686435	0.004625742	0.048599891	yes	down	1.19	1.27	0.43	1.63	16.78	0.67	0.963333333	6.36
TRINITY_DN18787_c0_g4	hypothetical protein KI387_039531, partial [Taxus chinensis])	0.305	-1.712326636	4.35E-05	0.001422581	yes	down	5.38	3.7	5	13.24	7.38	18.98	4.693333333	13.2
TRINITY_DN18790_c0_g1		4.007	2.002557021	7.09E-05	0.00209502	yes	up	1.94	3.52	1.86	0.58	0.61	0.4	2.44	0.53
TRINITY_DN18802_c0_g1		74.579	6.220706305	8.31E-05	0.00238961	yes	up	3.78	1.69	3.16	0	0	0	2.876666667	0
TRINITY_DN18802_c0_g2	putative TIR-NBS-LRR protein [Pinus monticola])	207.507	7.697016715	4.98E-09	6.07E-07	yes	up	6.15	14.45	5.21	0	0	0	8.603333333	0
TRINITY_DN18824_c0_g1		2.827	1.499446516	0.00461452	0.04849791	yes	up	10.59	8.36	7.82	2.09	1.37	9.85	8.923333333	4.436666667
TRINITY_DN1885_c0_g2	unknown [Picea sitchensis])	0.456	-1.134078425	1.11E-07	9.06E-06	yes	down	12.31	10.9	12.04	24.24	23.82	18.5	11.75	22.18666667
TRINITY_DN18861_c0_g1	unknown [Picea sitchensis])	0.469	-1.09338929	0.000549449	0.010126372	yes	down	68.84	43.67	62.86	92.05	82.69	139.01	58.45666667	104.5833333
TRINITY_DN18902_c0_g1		0.019	-5.737310835	0.001944938	0.026257602	yes	down	0	0	0	2.58	0.55	0.75	0	1.293333333
TRINITY_DN18914_c0_g1	bHLH 49 [Larix kaempferi])	2.511	1.328338153	0.003355939	0.038911151	yes	up	9.26	13.09	17.72	2.8	3.29	7.61	13.35666667	4.566666667
TRINITY_DN18937_c0_g1		0.142	-2.811757487	0.000260375	0.005752506	yes	down	0.57	0.14	0.63	1.22	3.53	3.29	0.446666667	2.68
TRINITY_DN18956_c0_g1	hypothetical protein KI387_010214 [Taxus chinensis])	0.471	-1.086176133	0.000520856	0.009733895	yes	down	16.99	14.91	17.68	43.78	22.97	24.62	16.52666667	30.45666667
TRINITY_DN18961_c0_g1	unknown [Picea sitchensis])	6.326	2.661407235	0.002231749	0.028972009	yes	up	1.38	4.71	1.09	0.53	0.1	0.33	2.393333333	0.32
TRINITY_DN18961_c0_g3		0.017	-5.861008103	0.003787849	0.042309981	yes	down	0	0	0	0.41	2.55	0.18	0	1.046666667
TRINITY_DN18966_c1_g1	unknown [Picea sitchensis])	0.257	-1.960229162	0.000122827	0.003255276	yes	down	3.58	1.47	3.07	9.12	5.19	12.52	2.706666667	8.943333333
TRINITY_DN18980_c0_g1		0.132	-2.926847546	0.00351415	0.040207972	yes	down	8.41	10.89	7.16	7.01	54.27	84.18	8.82	48.48666667
TRINITY_DN18_c0_g1	hypothetical protein Q903MT_gene6403 [Picea sitchensis])	2.577	1.365937708	7.90E-06	0.000350213	yes	up	3.23	5.2	4.6	1.25	1.57	1.55	4.343333333	1.456666667
TRINITY_DN1900_c2_g1	expansin, partial [Pinus taeda])	0.007	-7.080483679	4.65E-05	0.00149803	yes	down	0	0	0	3.85	52.55	12.34	0	22.91333333
TRINITY_DN19013_c0_g1	unknown [Picea sitchensis])	0.029	-5.094971212	0.000102508	0.002814393	yes	down	0.2	0.1	0	3.53	0.38	3.4	0.1	2.436666667
TRINITY_DN19042_c0_g1		204.867	7.678541883	1.31E-08	1.40E-06	yes	up	9.81	5.83	6.51	0	0	0	7.383333333	0
TRINITY_DN19045_c0_g1		0.361	-1.471188902	0.000260657	0.005754769	yes	down	17.82	22.69	21.08	43.4	47.77	55.19	20.53	48.78666667
TRINITY_DN1904_c0_g1	unknown [Picea sitchensis])	0.463	-1.110812298	1.63E-05	0.0006383	yes	down	29.39	19.5	27.09	44.86	42.01	53.88	25.32666667	46.91666667
TRINITY_DN19078_c0_g1		20.609	4.365233374	1.73E-14	9.07E-12	yes	up	20.12	42.26	28.82	1.84	1.57	0.32	30.4	1.243333333
TRINITY_DN1907_c0_g1	unknown [Picea sitchensis])	56.632	5.823551748	8.27E-51	6.62E-47	yes	up	27.75	30.83	49.27	0.31	0.65	0.67	35.95	0.543333333
TRINITY_DN19080_c0_g1		0.006	-7.479944163	7.03E-09	8.15E-07	yes	down	0	0.18	0	18.02	21.17	9.64	0.06	16.27666667
TRINITY_DN1908_c0_g1	late embryogenesis abundant protein [Picea glauca])	0.315	-1.6679305	0.00020235	0.004746551	yes	down	10.34	8.98	11.18	35.76	37.58	11.49	10.16666667	28.27666667
TRINITY_DN1910_c0_g1	hypothetical protein Q903MT_gene6617 [Picea sitchensis])	1091.56	10.09217579	3.46E-15	2.01E-12	yes	up	49.28	23.88	14.28	0	0	0	29.14666667	0
TRINITY_DN1910_c0_g2	hypothetical protein Q903MT_gene5551 [Picea sitchensis])	463.92	8.857733412	2.80E-10	4.98E-08	yes	up	13.66	4.82	3.57	0	0	0	7.35	0
TRINITY_DN19141_c0_g1		0.462	-1.113703641	0.001679225	0.023650256	yes	down	1.58	2.91	2.46	4.39	4.49	3.98	2.316666667	4.286666667
TRINITY_DN19175_c0_g2	hypothetical protein KI387_030351, partial [Taxus chinensis])	0.487	-1.037442082	5.07E-05	0.001604536	yes	down	6.61	6.01	7.9	10.88	10.34	15.47	6.84	12.23
TRINITY_DN19183_c0_g2	unknown [Picea sitchensis])	167.934	7.391754529	3.35E-06	0.000171466	yes	up	5	0.77	1.71	0	0	0	2.493333333	0
TRINITY_DN19188_c0_g2	putative oxidase [Taxus baccata])	0.022	-5.531415279	1.75E-12	5.83E-10	yes	down	0.07	0.03	0.07	2.89	1.91	2.03	0.056666667	2.276666667
TRINITY_DN1924_c0_g1	hypothetical protein KI387_040318, partial [Taxus chinensis])	0.344	-1.539679859	0.002469452	0.031259221	yes	down	9.84	22.62	23.76	59.74	76.45	19.64	18.74	51.94333333
TRINITY_DN192_c0_g1	TPA_asm: hypothetical protein HUJ06_018365 [Nelumbo nucifera])	0.477	-1.069410496	0.00064286	0.011522892	yes	down	4.56	8.38	5.24	10.52	10.86	8.08	6.06	9.82
TRINITY_DN19302_c0_g1	uncharacterized protein LOC116254716 [Nymphaea colorata])	0.475	-1.073599384	0.000916596	0.015203616	yes	down	1.79	1.18	1.38	2.87	2.44	2.68	1.45	2.663333333
TRINITY_DN1931_c0_g1	unknown [Picea sitchensis])	2.229	1.156299478	2.35E-06	0.000126441	yes	up	16.62	26.8	26.53	8.52	9.54	9.14	23.31666667	9.066666667
TRINITY_DN19347_c0_g1		5.319	2.411053832	1.62E-05	0.000637631	yes	up	4.47	4.22	4.3	1.33	0.57	0.82	4.33	0.906666667
TRINITY_DN1935_c0_g1	unknown [Picea sitchensis])	0.251	-1.996722226	8.38E-06	0.000366275	yes	down	13.28	6.41	4.44	35.32	26.27	20.76	8.043333333	27.45
TRINITY_DN19362_c0_g1	hypothetical protein KI387_018398 [Taxus chinensis])	0.017	-5.869756694	0.000595318	0.010779372	yes	down	0	0	0	0.65	0.24	0.32	0	0.403333333
TRINITY_DN19375_c0_g1	unknown [Picea sitchensis])	4.116	2.04122835	8.21E-05	0.002365709	yes	up	8.65	5.35	8.03	1.07	2.84	0.8	7.343333333	1.57
TRINITY_DN19459_c0_g2	unknown [Picea sitchensis])	32.394	5.017661521	0.000986252	0.016103737	yes	up	0.61	1.01	0.89	0	0.06	0	0.836666667	0.02
TRINITY_DN19482_c2_g1	hypothetical protein KI387_037988, partial [Taxus chinensis])	7.012	2.809845011	0.002771616	0.034021379	yes	up	1.31	0.51	1.12	0.11	0.16	0.1	0.98	0.123333333
TRINITY_DN19496_c0_g1	unknown [Picea sitchensis])	2.878	1.525066575	0.002428536	0.030998693	yes	up	6.82	11.39	6.7	2.25	3.22	7.66	8.303333333	4.376666667
TRINITY_DN194_c0_g1		0.01	-6.71159145	0.001077335	0.017209945	yes	down	0.08	0	0	0	7.56	1.08	0.026666667	2.88
TRINITY_DN1951_c0_g3	hypothetical protein KI387_044080 [Taxus chinensis])	123.274	6.945719446	8.89E-05	0.002513075	yes	up	3.95	0.42	0.63	0	0	0	1.666666667	0
TRINITY_DN1952_c0_g1	hypothetical protein KI387_004840, partial [Taxus chinensis])	2.221	1.151321901	0.000730346	0.012727576	yes	up	9.34	21.48	14.28	7.32	5.64	4.95	15.03333333	5.97
TRINITY_DN19562_c0_g2	unknown [Picea sitchensis])	0.005	-7.539790361	3.94E-12	1.22E-09	yes	down	0.13	0	0	6.04	8.14	6.98	0.043333333	7.053333333
TRINITY_DN19575_c0_g1	origin of replication complex subunit 5 isoform X2 [Telopea speciosissima])	3.574	1.837708	0.000387589	0.007789009	yes	up	2.17	3.76	3.34	0.48	1.67	0.45	3.09	0.866666667
TRINITY_DN19586_c1_g1	hypothetical protein KI387_013558 [Taxus chinensis])	0.346	-1.529701642	0.002984218	0.035780444	yes	down	0.38	0.26	0.6	0.65	1.38	1.11	0.413333333	1.046666667
TRINITY_DN19593_c0_g1	unknown [Picea sitchensis])	0.2	-2.323335882	3.20E-10	5.63E-08	yes	down	11.17	17.98	22.2	65.67	49.69	96.05	17.11666667	70.47
TRINITY_DN19605_c0_g4	unknown [Picea sitchensis])	0.195	-2.35485331	0.004128475	0.044954037	yes	down	0.32	1.8	0.87	3.67	7.98	1.46	0.996666667	4.37
TRINITY_DN1964_c0_g1	unknown [Picea sitchensis])	6.046	2.595954869	4.79E-07	3.19E-05	yes	up	5.96	14.22	9.61	1.69	0.67	1.8	9.93	1.386666667
TRINITY_DN1964_c0_g2		7.67	2.939178192	1.36E-07	1.07E-05	yes	up	9.35	15.21	11.11	0.81	1.87	0.71	11.89	1.13
TRINITY_DN19652_c0_g1	unknown [Picea sitchensis])	0.011	-6.537599517	0.004678653	0.048978984	yes	down	0	0	0	2.39	0.97	0	0	1.12
TRINITY_DN19657_c0_g2	unknown [Picea sitchensis])	57.002	5.832929372	2.71E-05	0.000968675	yes	up	1.4	1.45	1.69	0	0	0.06	1.513333333	0.02
TRINITY_DN19671_c0_g1		4.634	2.212293894	0.001305427	0.019738929	yes	up	2.27	2.76	5.01	0.77	0.54	0.49	3.346666667	0.6
TRINITY_DN19687_c0_g1	Hypothetical predicted protein [Olea europaea subsp. europaea])	5.382	2.428106066	0.000185865	0.004447019	yes	up	1.67	3.95	3.45	0.71	0.17	0.94	3.023333333	0.606666667
TRINITY_DN19689_c0_g2	hypothetical protein KI387_039541 [Taxus chinensis])	61.58	5.944379729	0.001242657	0.019153186	yes	up	0.29	1.26	0.21	0	0	0	0.586666667	0
TRINITY_DN19740_c0_g1	hypothetical protein F0562_019757 [Nyssa sinensis])	4.7	2.232569969	0.000497836	0.009425834	yes	up	1.63	2.44	2.36	0.69	0.34	0.15	2.143333333	0.393333333
TRINITY_DN1978_c0_g1	unknown [Picea sitchensis])	0.267	-1.906762452	0.001705038	0.023878817	yes	down	1472.46	944.38	656.53	3206.57	664.09	5131.23	1024.456667	3000.63
TRINITY_DN19807_c0_g1	unknown [Picea sitchensis])	3.894	1.961152766	0.000842209	0.014190331	yes	up	1.19	1.23	2.14	0.23	0.39	0.38	1.52	0.333333333
TRINITY_DN19812_c0_g1		99.077	6.630474885	6.14E-06	0.000284554	yes	up	6.6	7.55	5.93	0	0	0	6.693333333	0
TRINITY_DN19818_c0_g1	unknown [Picea sitchensis])	4.882	2.287459651	0.003969568	0.043810821	yes	up	8.57	9.84	4.91	3.74	0.77	0.63	7.773333333	1.713333333
TRINITY_DN1983_c0_g1	hypothetical protein KI387_013351, partial [Taxus chinensis])	0.318	-1.653561131	0.001257965	0.019333279	yes	down	5.41	9.5	4.12	8.65	23.94	10.48	6.343333333	14.35666667
TRINITY_DN19840_c0_g1	hypothetical protein KI387_025886 [Taxus chinensis])	0.331	-1.59335907	4.84E-16	3.30E-13	yes	down	13.01	12.96	15.56	36.2	32.07	39.45	13.84333333	35.90666667
TRINITY_DN19871_c0_g1	unknown [Picea sitchensis])	0.076	-3.725675	3.87E-06	0.000191652	yes	down	1.17	0.63	0.06	6.2	3.78	11.43	0.62	7.136666667
TRINITY_DN19878_c0_g1	hypothetical protein Q903MT_gene1350 [Picea sitchensis])	0.014	-6.121394452	0.000151896	0.003816831	yes	down	0	0.14	0	3.84	3.25	0.33	0.046666667	2.473333333
TRINITY_DN1988_c0_g2	beta-glucosidase 1 [Picea rubens])	0.046	-4.451050903	0.001973681	0.026503119	yes	down	0.06	0.12	0.19	0.06	6.44	0.55	0.123333333	2.35
TRINITY_DN1990_c0_g1	putative TIR-NBS-LRR protein [Pinus monticola])	0.146	-2.773954459	0.000832761	0.014075588	yes	down	3.03	2.38	4.89	2.01	14.4	39.89	3.433333333	18.76666667
TRINITY_DN19930_c0_g1	transcription factor CPC [Juglans regia])	0.108	-3.210507666	0.003857093	0.04290379	yes	down	0.47	0.28	0	1.58	0.78	3.57	0.25	1.976666667
TRINITY_DN19939_c0_g2	unknown [Picea sitchensis])	5.054	2.337486507	0.002143023	0.028151246	yes	up	3.53	3.2	4.35	0.41	0.16	1.24	3.693333333	0.603333333
TRINITY_DN19956_c0_g2		47.031	5.555535789	0.000103457	0.00283075	yes	up	1.19	1	0.97	0.06	0	0	1.053333333	0.02
TRINITY_DN19966_c0_g2		3.37	1.752624917	0.000183794	0.004400749	yes	up	1.58	1.02	1.58	0.27	0.43	0.44	1.393333333	0.38
TRINITY_DN19983_c0_g4	hypothetical protein KI387_002669 [Taxus chinensis])	6.519	2.704692657	0.000329474	0.006947667	yes	up	0.63	1.29	0.56	0.16	0.1	0.07	0.826666667	0.11
TRINITY_DN19991_c0_g1	unknown [Picea sitchensis])	0.02	-5.67896471	4.63E-05	0.001494246	yes	down	0	0.17	0.25	1.07	24.77	5.93	0.14	10.59
TRINITY_DN20026_c0_g1	hypothetical protein KI387_017396 [Taxus chinensis])	0.266	-1.910516872	0.000224663	0.005135141	yes	down	1.91	1.21	0.86	2.47	6.93	3.82	1.326666667	4.406666667
TRINITY_DN20027_c0_g1	hypothetical protein KI387_023749, partial [Taxus chinensis])	61.071	5.932407154	2.77E-05	0.000982248	yes	up	2.28	1.26	2.2	0	0	0.07	1.913333333	0.023333333
TRINITY_DN2002_c0_g4	hypothetical protein KI387_010999, partial [Taxus chinensis])	0.293	-1.771445922	0.003761861	0.042078431	yes	down	2.04	0.81	1.05	1.4	3.31	7.59	1.3	4.1
TRINITY_DN2002_c1_g1	hypothetical protein KI387_029452 [Taxus chinensis])	17.897	4.161664497	0.000173856	0.004227276	yes	up	1.41	0.52	1.14	0.12	0.04	0	1.023333333	0.053333333
TRINITY_DN2003_c0_g1	hypothetical protein KI387_006354 [Taxus chinensis])	2.212	1.145347797	0.001785173	0.024694559	yes	up	8.45	8.89	8.5	4.71	2.67	1.96	8.613333333	3.113333333
TRINITY_DN20066_c0_g1	unknown [Picea sitchensis])	0.02	-5.648306981	2.89E-06	0.000151335	yes	down	0.16	0.03	0.07	7.94	0.12	3.15	0.086666667	3.736666667
TRINITY_DN20074_c0_g1	unknown [Picea sitchensis])	4.236	2.082579794	9.35E-06	0.000403223	yes	up	10.83	12.46	14.32	2.94	3.06	2.7	12.53666667	2.9
TRINITY_DN20083_c0_g1	unknown [Picea sitchensis])	2.581	1.367880485	3.84E-05	0.00129414	yes	up	18.4	18.33	16.9	4.14	5.19	8.52	17.87666667	5.95
TRINITY_DN20111_c0_g1		4.664	2.221439605	0.000953684	0.015680675	yes	up	11.93	21.56	12.34	4.69	1.39	0.79	15.27666667	2.29
TRINITY_DN20114_c0_g2	hypothetical protein KI387_019575, partial [Taxus chinensis])	0.237	-2.07741472	7.59E-09	8.65E-07	yes	down	8.84	8.07	5.36	26.42	18.2	36.71	7.423333333	27.11
TRINITY_DN20119_c2_g1	hypothetical protein KI387_001008, partial [Taxus chinensis])	0.067	-3.909180644	0.000285955	0.006178858	yes	down	0.35	0	0.13	2.29	1.51	2.31	0.16	2.036666667
TRINITY_DN20123_c0_g1	reverse transcriptase, partial [Cycas revoluta])	0.041	-4.602003231	2.85E-09	3.74E-07	yes	down	0.08	0.24	0.62	1.61	3.03	3.72	0.313333333	2.786666667
TRINITY_DN2012_c1_g2	hypothetical protein GW17_00046124 [Ensete ventricosum])	0.173	-2.529640339	5.92E-06	0.000276587	yes	down	0.97	0.64	0.64	4.47	5.97	2.1	0.75	4.18
TRINITY_DN2012_c1_g3	cobalamin-independent methionine synthase 3 [Pinus pinaster])	0.175	-2.511208774	0.004754462	0.049561895	yes	down	3.11	1.75	0.91	9.05	14.88	2.92	1.923333333	8.95
TRINITY_DN2013_c0_g2	hypothetical protein KI387_010345, partial [Taxus chinensis])	2.06	1.042945323	0.002904004	0.035107955	yes	up	15.16	12.67	14.72	3.94	6.21	7.22	14.18333333	5.79
TRINITY_DN20160_c0_g1		22.964	4.52129454	0.00137672	0.020493336	yes	up	1.91	0.9	2.01	0	0	0.17	1.606666667	0.056666667
TRINITY_DN20171_c0_g3	unknown [Picea sitchensis])	0.212	-2.234788384	1.30E-05	0.000528541	yes	down	17.82	5.56	9.37	27.11	38	35.92	10.91666667	33.67666667
TRINITY_DN20174_c0_g2	pollen allergen [Pinus radiata])	0.057	-4.122451867	0.000112128	0.003024067	yes	down	0.05	0.7	0	5.6	1.78	3.78	0.25	3.72
TRINITY_DN20177_c0_g2		0.283	-1.820055542	0.001715276	0.023989139	yes	down	0.19	0.27	0.23	0.53	1	0.59	0.23	0.706666667
TRINITY_DN20217_c0_g1		0.12	-3.053092613	0.001227936	0.018990295	yes	down	0.16	0.16	0.18	1.56	0.99	3.33	0.166666667	1.96
TRINITY_DN2022_c0_g1	hypothetical protein KI387_033731, partial [Taxus chinensis])	4.079	2.028174507	4.89E-06	0.000232411	yes	up	40.13	58.01	40.5	14.54	11.8	5.47	46.21333333	10.60333333
TRINITY_DN20236_c0_g1		4.183	2.064393328	0.000762082	0.013151774	yes	up	2.66	8.96	4.32	0.92	1.2	0.73	5.313333333	0.95
TRINITY_DN20266_c0_g1	unknown [Picea sitchensis])	2.392	1.258360363	1.53E-06	8.82E-05	yes	up	13.09	9.75	12.8	4.54	4.1	4.19	11.88	4.276666667
TRINITY_DN20270_c0_g1	uncharacterized protein LOC18423479 [Amborella trichopoda])	4.824	2.270273091	0.001082033	0.017244759	yes	up	50.93	51.56	62.28	13.92	14.64	1.15	54.92333333	9.903333333
TRINITY_DN20288_c0_g2	hypothetical protein KI387_013541 [Taxus chinensis])	0.063	-3.980261652	0.00034881	0.007208819	yes	down	0.13	0.53	0	1.13	6.12	2.04	0.22	3.096666667
TRINITY_DN20300_c0_g1	unknown [Picea sitchensis])	0.119	-3.07112936	0.00057511	0.010509662	yes	down	0.52	0.52	0.45	1.13	1.12	8.33	0.496666667	3.526666667
TRINITY_DN20312_c0_g1	putative NBS-LRR protein G9034, partial [Pinus monticola])	0.184	-2.442409397	0.001948015	0.026257602	yes	down	1.05	0.67	0.39	3.25	4.64	10.18	0.703333333	6.023333333
TRINITY_DN20332_c0_g1	unknown [Picea sitchensis])	0.114	-3.138047564	0.002878396	0.034864207	yes	down	0.08	0.32	0.64	1.01	4.31	0.82	0.346666667	2.046666667
TRINITY_DN20352_c0_g1		0.111	-3.171587302	5.74E-05	0.001768463	yes	down	0.21	0.21	0.06	0.97	1.35	1.49	0.16	1.27
TRINITY_DN20377_c0_g2	unknown [Picea sitchensis])	388.164	8.600521218	3.43E-11	8.38E-09	yes	up	1.87	1.21	1.08	0	0	0	1.386666667	0
TRINITY_DN20389_c0_g1	hypothetical protein SDJN03_02790, partial [Cucurbita argyrosperma subsp. sororia])	2.603	1.380094184	0.000134832	0.003489383	yes	up	7.75	8.58	8.06	3.3	2.78	1.98	8.13	2.686666667
TRINITY_DN20396_c0_g1	hypothetical protein KI387_020005 [Taxus chinensis])	2.292	1.196541838	0.000124572	0.003290378	yes	up	8.92	14.43	12.31	4.79	3.13	5.47	11.88666667	4.463333333
TRINITY_DN20407_c0_g1		0.053	-4.239857543	0.000675497	0.011973794	yes	down	0.19	0	0.1	13.87	0.6	2.75	0.096666667	5.74
TRINITY_DN20452_c0_g1	unknown [Picea sitchensis])	15.11	3.917472016	0.004260815	0.045972857	yes	up	1.66	0.65	1.55	0	0	0.21	1.286666667	0.07
TRINITY_DN20457_c0_g3		30.423	4.927095264	0.004765978	0.049617323	yes	up	1.25	1.09	0.16	0	0.07	0	0.833333333	0.023333333
TRINITY_DN20473_c0_g1	kinesin-like protein KIF22 isoform X2 [Cinnamomum micranthum f. kanehirae])	2.062	1.044307936	0.001470044	0.021400869	yes	up	3.01	5.34	3.94	1.94	1.96	1.28	4.096666667	1.726666667
TRINITY_DN20482_c0_g1	unknown [Picea sitchensis])	5.146	2.3633677	0.003058564	0.036439823	yes	up	3.29	1.1	3.44	0.13	0.32	0.84	2.61	0.43
TRINITY_DN20484_c0_g1		59.347	5.891104777	0.002992084	0.035861321	yes	up	0.08	1.28	1.34	0	0	0	0.9	0
TRINITY_DN20513_c0_g1	unknown [Picea sitchensis])	0.315	-1.667163589	1.97E-07	1.48E-05	yes	down	19.62	20.57	19.38	74.59	35.54	50.96	19.85666667	53.69666667
TRINITY_DN20557_c1_g1	ethylene-responsive transcription factor CRF4-like [Durio zibethinus])	0.313	-1.673791148	3.30E-05	0.001136915	yes	down	2.03	3.16	2.48	4.52	8.44	4.18	2.556666667	5.713333333
TRINITY_DN20582_c0_g2	hypothetical protein KI387_014605, partial [Taxus chinensis])	0.182	-2.454578243	0.000843779	0.014209311	yes	down	0.21	0.14	0.23	0.89	1.4	0.47	0.193333333	0.92
TRINITY_DN20588_c0_g1	hypothetical protein KI387_009345, partial [Taxus chinensis])	113.767	6.829933657	0.001983618	0.02660308	yes	up	3.01	3.97	0	0	0	0	2.326666667	0
TRINITY_DN20589_c0_g1	unknown [Picea sitchensis])	0.112	-3.15769246	1.93E-05	0.000738573	yes	down	0.69	0.47	0.5	2.81	3.36	6.25	0.553333333	4.14
TRINITY_DN20606_c0_g1		207.261	7.695307077	9.06E-10	1.38E-07	yes	up	5.77	7.8	7.27	0	0.08	0	6.946666667	0.026666667
TRINITY_DN20668_c0_g1	hypothetical protein KI387_035322, partial [Taxus chinensis])	0.089	-3.488560354	3.79E-07	2.61E-05	yes	down	5.51	3.35	3.03	18.46	43	48.32	3.963333333	36.59333333
TRINITY_DN20670_c1_g1	hypothetical protein KI387_002668 [Taxus chinensis])	9.023	3.173557069	0.003154194	0.037288491	yes	up	1.26	1.52	1.5	0.11	0.08	0.46	1.426666667	0.216666667
TRINITY_DN20676_c0_g9		16.686	4.060588689	0.002830783	0.03450947	yes	up	1.24	0.93	1.16	0	0.09	0.08	1.11	0.056666667
TRINITY_DN20689_c0_g1	hypothetical protein KI387_035339 [Taxus chinensis])	0.023	-5.436579138	0.002443194	0.031106905	yes	down	0.09	0	0	0.34	0.34	2.93	0.03	1.203333333
TRINITY_DN20711_c0_g2	hypothetical protein KI387_026406, partial [Taxus chinensis])	48.927	5.612552696	0.001248072	0.019227396	yes	up	1.71	1.78	0.87	0	0	0	1.453333333	0
TRINITY_DN20712_c1_g1	hypothetical protein KI387_002446, partial [Taxus chinensis])	2.118	1.08248628	0.000735231	0.012791814	yes	up	12.82	20.83	21.39	5.02	9.47	7.95	18.34666667	7.48
TRINITY_DN20728_c0_g1		15.985	3.998658503	2.07E-05	0.000778241	yes	up	9.56	23.32	2.1	0.42	0.8	0.07	11.66	0.43
TRINITY_DN20749_c0_g1	trifunctional UDP-glucose 4,6-dehydratase/UDP-4-keto-6-deoxy-D-glucose 3,5-epimerase/UDP-4-keto-L-rhamnose-reductase RHM1 [Cinnamomum micranthum f. kanehirae])	2.007	1.005044917	4.98E-11	1.15E-08	yes	up	29.11	31.63	34.48	14.7	13.95	12.59	31.74	13.74666667
TRINITY_DN2075_c0_g1	unknown [Picea sitchensis])	2.503	1.323827906	0.000369273	0.007498664	yes	up	73.38	56.7	42	12.19	24.45	21.37	57.36	19.33666667
TRINITY_DN20788_c0_g1	unknown [Picea sitchensis])	12.809	3.679073992	3.04E-09	3.97E-07	yes	up	2.73	3.64	4.28	0.34	0.64	0.12	3.55	0.366666667
TRINITY_DN20824_c0_g2		13.183	3.720639261	0.003268423	0.038200809	yes	up	1.39	1.01	1.68	0	0.27	0	1.36	0.09
TRINITY_DN20857_c0_g1		0.027	-5.215405814	1.25E-10	2.54E-08	yes	down	12.33	8.44	6.94	179.66	123.76	470.54	9.236666667	257.9866667
TRINITY_DN20859_c0_g2	putative TIR-NBS-LRR protein [Pinus monticola])	40.316	5.333269281	5.06E-05	0.001603532	yes	up	12.58	7	5.08	0.51	0	0	8.22	0.17
TRINITY_DN2085_c0_g1	unknown [Picea sitchensis])	0.365	-1.455488309	0.00020436	0.004785795	yes	down	45.31	19.78	19.16	57.33	74.38	60.03	28.08333333	63.91333333
TRINITY_DN20863_c0_g1	unknown [Picea sitchensis])	3.214	1.684543514	0.004807603	0.049931683	yes	up	13.65	19.83	18.11	4.09	4.73	3.37	17.19666667	4.063333333
TRINITY_DN2088_c0_g1		13.413	3.745576542	3.28E-16	2.28E-13	yes	up	230.57	271.55	180.78	4.54	17.99	22.97	227.6333333	15.16666667
TRINITY_DN208_c0_g1	hypothetical protein KI387_022641 [Taxus chinensis])	2.372	1.246379926	0.001405586	0.02078384	yes	up	4.83	9.99	6.52	2.22	2.67	2.76	7.113333333	2.55
TRINITY_DN208_c0_g2	hypothetical protein KI387_022641 [Taxus chinensis])	2.395	1.260036164	0.001936764	0.026222056	yes	up	6.16	10.45	7.44	1.96	3.99	2.63	8.016666667	2.86
TRINITY_DN20930_c0_g1	ATP-dependent zinc metalloprotease FTSH 2, chloroplastic [Benincasa hispida])	0.126	-2.988050923	1.44E-10	2.84E-08	yes	down	0.84	0.99	0.5	5.63	2.94	7.38	0.776666667	5.316666667
TRINITY_DN20938_c0_g1		1162.487	10.18299922	1.94E-15	1.22E-12	yes	up	31.8	12.53	26.13	0	0	0	23.48666667	0
TRINITY_DN20945_c0_g1	unknown [Picea sitchensis])	2.093	1.06560944	0.001124443	0.017732414	yes	up	8.97	10.57	10.69	3.31	3.21	5.9	10.07666667	4.14
TRINITY_DN20975_c0_g1	unknown [Picea sitchensis])	0.445	-1.168814351	0.000328282	0.006936381	yes	down	121.96	110.89	100.02	315.72	151.74	179.04	110.9566667	215.5
TRINITY_DN20978_c0_g1	hypothetical protein KI387_031789, partial [Taxus chinensis])	3.055	1.611188205	4.76E-05	0.001528458	yes	up	2.71	2.12	2.75	0.63	0.66	0.86	2.526666667	0.716666667
TRINITY_DN21002_c0_g1	unknown [Picea sitchensis])	0.044	-4.514479524	0.001652207	0.023351917	yes	down	0.46	0.09	0.1	11.17	1.71	0.08	0.216666667	4.32
TRINITY_DN21067_c1_g5		286.84	8.164103056	5.58E-11	1.27E-08	yes	up	10.34	7.86	10.78	0	0.08	0	9.66	0.026666667
TRINITY_DN21131_c0_g1		47.988	5.584591961	0.001293838	0.019647229	yes	up	1.6	0.91	2.24	0	0	0	1.583333333	0
TRINITY_DN21149_c0_g1		0.009	-6.853817328	9.25E-05	0.002593077	yes	down	0	0	0	0.8	6.35	0.94	0	2.696666667
TRINITY_DN21154_c0_g3	unknown [Picea sitchensis])	0.033	-4.937845163	0.00134024	0.020086663	yes	down	0	0.11	0.13	0.22	2.44	3.42	0.08	2.026666667
TRINITY_DN21165_c0_g1	hypothetical protein KI387_000369, partial [Taxus chinensis])	2.297	1.199754402	0.002848362	0.034631449	yes	up	1.24	2.26	2.03	0.77	0.51	0.8	1.843333333	0.693333333
TRINITY_DN2119_c0_g1	hypothetical protein KI387_026116, partial [Taxus chinensis])	2.895	1.533784618	0.000480682	0.009197885	yes	up	16.2	49.69	44.7	8.53	15.41	8.86	36.86333333	10.93333333
TRINITY_DN21227_c0_g1	unknown [Picea sitchensis])	0.169	-2.568604033	0.001680303	0.023653104	yes	down	1.55	2.01	2.97	4.25	20.34	5.36	2.176666667	9.983333333
TRINITY_DN21227_c0_g2	unknown [Picea sitchensis])	0.115	-3.116130592	0.003491554	0.040005407	yes	down	0.09	0.09	0.14	0.16	1.33	0.84	0.106666667	0.776666667
TRINITY_DN21302_c0_g1	unknown [Picea sitchensis])	0.253	-1.981343255	0.000330734	0.006965643	yes	down	0.8	1.45	1.65	2.97	6.23	3.8	1.3	4.333333333
TRINITY_DN21331_c0_g1		217.676	7.766040529	1.37E-08	1.44E-06	yes	up	64.52	81.5	44.06	0	0	0	63.36	0
TRINITY_DN21346_c1_g4		151.477	7.242956216	9.60E-07	5.91E-05	yes	up	0.76	0.72	2.09	0	0	0	1.19	0
TRINITY_DN2136_c0_g1		525.32	9.037052707	7.55E-12	2.28E-09	yes	up	3.88	10.68	5.37	0	0	0	6.643333333	0
TRINITY_DN21423_c0_g1		0.13	-2.9486448	1.11E-08	1.21E-06	yes	down	1.32	1.51	1.74	6.79	19.15	4.93	1.523333333	10.29
TRINITY_DN21459_c0_g1	hypothetical protein KI387_031961 [Taxus chinensis])	2.421	1.275488102	0.004542561	0.048121776	yes	up	1.09	2.44	2.48	0.97	0.65	0.53	2.003333333	0.716666667
TRINITY_DN21473_c0_g1	unknown [Picea sitchensis])	0.24	-2.060801372	0.000721028	0.012627062	yes	down	2.35	1.66	2.27	3.61	14.75	4.37	2.093333333	7.576666667
TRINITY_DN2147_c0_g1	hypothetical protein 2_7562_01, partial [Pinus taeda])	0.006	-7.438741254	2.78E-05	0.000984492	yes	down	0	0	0	6.08	0.33	1.05	0	2.486666667
TRINITY_DN2149_c0_g2	unknown [Picea sitchensis])	2.662	1.41257923	0.000955564	0.015695466	yes	up	8.78	9.34	5.65	1.54	3.27	2.99	7.923333333	2.6
TRINITY_DN21512_c0_g1	unknown [Picea sitchensis])	0.047	-4.406426545	2.74E-10	4.93E-08	yes	down	0.34	0	0.23	4.05	4.91	3.23	0.19	4.063333333
TRINITY_DN2155_c0_g1	unknown [Picea sitchensis])	0.425	-1.233390131	7.45E-11	1.59E-08	yes	down	14.5	14.34	13.56	25.72	31.67	24.84	14.13333333	27.41
TRINITY_DN21569_c0_g1		0.003	-8.579763106	1.92E-11	4.99E-09	yes	down	0	0	0	37.09	60.22	45.2	0	47.50333333
TRINITY_DN21589_c1_g1	unknown [Picea sitchensis])	27.944	4.804459823	0.001951939	0.026288362	yes	up	3.78	4.51	4.92	0.36	0	0	4.403333333	0.12
TRINITY_DN21599_c0_g1		29.642	4.88954829	1.04E-05	0.000443005	yes	up	1.56	1.85	1.32	0	0.14	0	1.576666667	0.046666667
TRINITY_DN21623_c0_g1	hypothetical protein KI387_034529, partial [Taxus chinensis])	0.38	-1.396400324	3.28E-05	0.001132238	yes	down	1.26	1.24	1.04	3.29	3.11	1.76	1.18	2.72
TRINITY_DN21658_c0_g2	unknown [Picea sitchensis])	0.116	-3.105131493	0.000205918	0.004817355	yes	down	0.15	0.08	0.13	1.32	0.51	0.82	0.12	0.883333333
TRINITY_DN21697_c0_g1	hypothetical protein KI387_013223, partial [Taxus chinensis])	84.758	6.405283343	1.96E-05	0.000748739	yes	up	2.79	3.31	3.7	0	0	0	3.266666667	0
TRINITY_DN21699_c0_g1	hypothetical protein MLD38_040266 [Melastoma candidum])	0.021	-5.567470409	0.000881313	0.014696877	yes	down	0.11	0	0	0.31	1.54	3.02	0.036666667	1.623333333
TRINITY_DN21702_c0_g4		385.728	8.591439999	4.68E-11	1.09E-08	yes	up	9.01	5.44	11.94	0	0	0	8.796666667	0
TRINITY_DN2170_c0_g1	unknown [Picea sitchensis])	8.951	3.162023247	3.46E-12	1.10E-09	yes	up	17.65	60.61	34.11	4.58	3.28	3.67	37.45666667	3.843333333
TRINITY_DN21717_c0_g2		4.237	2.083050368	0.002911376	0.035144003	yes	up	48.4	44.21	44.11	14.67	1.15	11.27	45.57333333	9.03
TRINITY_DN21771_c0_g1		0.498	-1.004911111	0.003780485	0.042242465	yes	down	5.91	7.49	5.94	8.62	15.57	8.99	6.446666667	11.06
TRINITY_DN21785_c0_g1		0.351	-1.510088029	0.000182143	0.004371012	yes	down	2.58	3.57	2.38	4.24	7.55	6.17	2.843333333	5.986666667
TRINITY_DN2183_c0_g1	hypothetical protein KI387_000218, partial [Taxus chinensis])	2.123	1.086105152	0.004493149	0.047914445	yes	up	40.39	80.72	41.21	31.82	15.56	20.87	54.10666667	22.75
TRINITY_DN21841_c0_g1	disease resistance protein At4g27190-like [Durio zibethinus])	0.076	-3.714375137	0.003677596	0.041556962	yes	down	0.32	0.31	0.18	1.6	7.52	0.39	0.27	3.17
TRINITY_DN2184_c2_g1	TIR/NBS, partial [Pinus taeda])	0.056	-4.162016534	5.20E-10	8.41E-08	yes	down	4.98	2.28	2.44	20.07	17.16	7.5	3.233333333	14.91
TRINITY_DN2184_c2_g2	unknown [Picea sitchensis])	0.003	-8.299681898	2.46E-09	3.30E-07	yes	down	0	0	0	14.63	10.98	4.01	0	9.873333333
TRINITY_DN21889_c0_g1		0.011	-6.54245147	0.003895537	0.043241269	yes	down	0	0	0	0	3.15	1.63	0	1.593333333
TRINITY_DN21892_c0_g1	unknown [Picea sitchensis])	10.808	3.434072697	6.85E-05	0.002033437	yes	up	9.45	14.59	13.09	0.74	0	2.01	12.37666667	0.916666667
TRINITY_DN2189_c0_g1	hypothetical protein KI387_033731, partial [Taxus chinensis])	11.788	3.559227844	2.02E-07	1.51E-05	yes	up	2.4	8.32	7.82	0.17	0.56	0.15	6.18	0.293333333
TRINITY_DN218_c0_g2		0.068	-3.868637885	0.001324424	0.019952371	yes	down	0	0.34	0.2	2.29	2.9	1.44	0.18	2.21
TRINITY_DN21918_c0_g1	hypothetical protein KI387_020578 [Taxus chinensis])	5.905	2.56186309	2.76E-06	0.000145756	yes	up	7.42	27.02	11.3	2.32	1.26	2.98	15.24666667	2.186666667
TRINITY_DN21942_c0_g1	unknown [Picea sitchensis])	0.018	-5.761768641	0.001402415	0.020747466	yes	down	0	0	0	2.09	6.18	1.51	0	3.26
TRINITY_DN21985_c2_g1	unknown [Picea sitchensis])	0.031	-5.026184328	0.000734815	0.012791532	yes	down	0.27	0	0	3.39	0.62	3.55	0.09	2.52
TRINITY_DN22003_c0_g1	unknown [Picea sitchensis])	2.471	1.305271726	2.63E-05	0.000944933	yes	up	245.7	261.71	366.3	69.16	143.34	93.24	291.2366667	101.9133333
TRINITY_DN2201_c0_g1	hypothetical protein 0_10415_01, partial [Pinus taeda])	0.272	-1.878888894	0.000270758	0.005920602	yes	down	5.56	6.38	5.86	9.41	36.08	11.15	5.933333333	18.88
TRINITY_DN22027_c0_g1	unknown [Picea sitchensis])	0.152	-2.72161979	7.23E-05	0.002126523	yes	down	7.7	13.61	15.25	40.97	28.3	21.31	12.18666667	30.19333333
TRINITY_DN22089_c0_g1	unnamed protein product [Musa acuminata subsp. malaccensis])	0.449	-1.154059375	0.000222454	0.005101308	yes	down	56.62	48.03	53.54	60.65	126.27	116.9	52.73	101.2733333
TRINITY_DN22133_c0_g1	hypothetical protein KI387_017022 [Taxus chinensis])	39.42	5.300840946	7.83E-08	6.70E-06	yes	up	3.69	10.63	8.23	0	0.12	4.84	7.516666667	1.653333333
TRINITY_DN22137_c0_g1	unnamed protein product [Spirodela intermedia])	148.63	7.215586368	1.92E-07	1.45E-05	yes	up	2.96	2.76	4.59	0	0	0	3.436666667	0
TRINITY_DN22148_c0_g1	Nuclear matrix constituent-like protein 1 [Zostera marina])	6.301	2.655581477	0.000196964	0.004656876	yes	up	1.07	2.41	1.53	0.12	0.08	0.47	1.67	0.223333333
TRINITY_DN2216_c0_g2	unknown [Picea sitchensis])	0.406	-1.300423685	0.001468348	0.021400869	yes	down	22.47	39.54	22.18	63.36	59.86	37.77	28.06333333	53.66333333
TRINITY_DN2216_c1_g1	unknown [Picea sitchensis])	0.427	-1.229356121	0.00015724	0.003896064	yes	down	48.77	41.85	40.06	160.28	94.12	108.14	43.56	120.8466667
TRINITY_DN22204_c0_g1	unknown [Picea sitchensis])	0.461	-1.11869871	8.22E-05	0.002365709	yes	down	6.11	5.95	5.75	14.28	8.4	10.73	5.936666667	11.13666667
TRINITY_DN22211_c0_g3	unknown [Picea sitchensis])	9.389	3.230901453	0.003208273	0.037679797	yes	up	0.85	0.58	0.92	0.18	0.04	0	0.783333333	0.073333333
TRINITY_DN22217_c0_g1		0.013	-6.302277977	4.61E-05	0.001486139	yes	down	0	0	0	1.04	0.69	0.62	0	0.783333333
TRINITY_DN22223_c0_g1		10.046	3.328507938	0.001453566	0.021267373	yes	up	44.16	39.08	36.96	1.7	0	6.14	40.06666667	2.613333333
TRINITY_DN22233_c1_g1		3.958	1.984596487	0.002113266	0.027863259	yes	up	4.15	3.74	3.79	0.63	1.07	1.16	3.893333333	0.953333333
TRINITY_DN2226_c0_g1	putative oxidase [Taxus baccata])	0.408	-1.291603091	0.001389384	0.020610911	yes	down	17.71	6.99	18.24	25.35	30.01	36.04	14.31333333	30.46666667
TRINITY_DN22311_c0_g1	unknown [Picea sitchensis])	7.773	2.958433181	0.000382561	0.007707324	yes	up	4.94	2.07	4.67	0.44	1.23	0.1	3.893333333	0.59
TRINITY_DN22314_c0_g1		60.859	5.927404514	0.000711653	0.01247737	yes	up	1.27	0.68	3.15	0	0	0	1.7	0
TRINITY_DN22316_c0_g1	unknown [Picea sitchensis])	0.059	-4.08585783	0.004348273	0.046696163	yes	down	0.13	0.12	0	1.42	0.58	1.66	0.083333333	1.22
TRINITY_DN2234_c0_g1	hypothetical protein KI387_015639, partial [Taxus chinensis])	3.495	1.805467365	0.000170646	0.004170141	yes	up	10.96	35.53	24.49	7.87	6.84	3.59	23.66	6.1
TRINITY_DN22360_c0_g2	beta-coniferin, partial [Picea glauca])	0.027	-5.197173289	0.000142497	0.003646487	yes	down	0.36	0.33	0.84	2.17	39.32	2.21	0.51	14.56666667
TRINITY_DN2236_c0_g1		3.347	1.742896147	0.000405388	0.008060671	yes	up	244.66	371.92	324.47	81.4	118.75	23.8	313.6833333	74.65
TRINITY_DN22371_c0_g1		120.034	6.907294708	9.26E-07	5.71E-05	yes	up	1.35	1.22	1.57	0	0	0	1.38	0
TRINITY_DN22428_c0_g1	unknown [Picea sitchensis])	0.051	-4.303258379	8.86E-05	0.002508749	yes	down	0.77	0.64	0.24	2.36	25.08	1.27	0.55	9.57
TRINITY_DN22432_c0_g1	protein S-acyltransferase 10 [Macadamia integrifolia])	0.413	-1.275298811	0.001738643	0.024199644	yes	down	1.46	1.14	1.31	2.22	2.23	3.73	1.303333333	2.726666667
TRINITY_DN22434_c1_g1	hypothetical protein KI387_024446, partial [Taxus chinensis])	0.444	-1.172217956	0.003230894	0.037886676	yes	down	5.04	3.22	4.63	9.75	10.83	4.75	4.296666667	8.443333333
TRINITY_DN22450_c0_g1	unknown [Picea sitchensis])	0.012	-6.32633083	3.01E-05	0.001054974	yes	down	0	0	0	2.01	1.71	1.77	0	1.83
TRINITY_DN22483_c0_g1	hypothetical protein KI387_040416 [Taxus chinensis])	0.093	-3.429776928	0.000831383	0.014067162	yes	down	0.47	0.19	0.38	0.58	10.7	3.32	0.346666667	4.866666667
TRINITY_DN22489_c0_g1	hypothetical protein BVC80_9037g50 [Macleaya cordata])	0.386	-1.373832708	0.002956361	0.035552967	yes	down	8.57	7.26	10.57	13.77	19.83	12.4	8.8	15.33333333
TRINITY_DN22552_c0_g1		0.272	-1.878561354	6.82E-05	0.002031337	yes	down	22.2	28.94	24.32	95.92	40.95	72.48	25.15333333	69.78333333
TRINITY_DN2255_c0_g1	unknown [Picea sitchensis])	2.123	1.085969996	0.002635325	0.032775698	yes	up	104.36	121.11	94.04	22.89	54.2	32.76	106.5033333	36.61666667
TRINITY_DN22562_c0_g3	hypothetical protein KI387_023960, partial [Taxus chinensis])	0.477	-1.067025395	0.001746333	0.024264473	yes	down	0.59	0.74	0.65	1.36	1.1	1.15	0.66	1.203333333
TRINITY_DN2256_c0_g1	hypothetical protein SLEP1_g56354 [Shorea leprosula])	0.22	-2.183353087	2.74E-08	2.67E-06	yes	down	1.29	1.74	0.43	2.14	1.28	2.79	1.153333333	2.07
TRINITY_DN22574_c0_g1	unknown [Picea sitchensis])	10.963	3.454602588	0.000262015	0.005776299	yes	up	12.66	10	14.43	0.71	0	1.15	12.36333333	0.62
TRINITY_DN22584_c0_g1		2.317	1.212278931	3.07E-05	0.001071446	yes	up	11.61	9.12	14.4	3.9	4.3	4.91	11.71	4.37
TRINITY_DN22598_c0_g3	unknown [Picea sitchensis])	3.334	1.737296376	4.93E-05	0.001573515	yes	up	1.72	3.45	1.97	0.47	0.67	0.71	2.38	0.616666667
TRINITY_DN2259_c0_g1	hypothetical protein KI387_017825 [Taxus chinensis])	2.043	1.030758393	0.00210528	0.027788471	yes	up	41.48	25.71	32.14	17.59	12.55	10.89	33.11	13.67666667
TRINITY_DN225_c0_g2	CYP86A149 [Taxus chinensis])	0.319	-1.647940555	0.002781463	0.034103016	yes	down	13.92	5.05	4.55	30.22	24.56	10.56	7.84	21.78
TRINITY_DN22601_c0_g1	hypothetical protein KI387_032016, partial [Taxus chinensis])	5.72	2.515925372	0.00345868	0.039728287	yes	up	8.73	9.52	8.98	0.98	0.97	1.7	9.076666667	1.216666667
TRINITY_DN22663_c0_g1		0.013	-6.254833618	6.52E-05	0.00196035	yes	down	0	0	0	1.61	3.02	1.7	0	2.11
TRINITY_DN22664_c0_g4	unknown [Picea sitchensis])	0.009	-6.740433309	4.59E-05	0.001483941	yes	down	0	0	0	3.41	0.73	0.9	0	1.68
TRINITY_DN2269_c0_g1	unknown [Picea sitchensis])	0.146	-2.777108353	0.004209012	0.045598346	yes	down	0.87	0.31	0.17	3.64	1.57	2.25	0.45	2.486666667
TRINITY_DN22717_c0_g3		0.012	-6.421891149	2.31E-05	0.000855105	yes	down	0	0	0	0.69	0.44	0.65	0	0.593333333
TRINITY_DN2272_c0_g1	unknown [Picea sitchensis])	2.329	1.219988511	2.50E-07	1.81E-05	yes	up	19.4	19.87	21.74	5.94	8.32	9.74	20.33666667	8
TRINITY_DN22778_c0_g1	hypothetical protein KI387_035192, partial [Taxus chinensis])	2.407	1.267248682	0.000946078	0.01557963	yes	up	5.44	6.88	9.5	2.4	2.21	3.01	7.273333333	2.54
TRINITY_DN227_c0_g1	unknown [Picea sitchensis])	0.301	-1.730120753	7.52E-05	0.002189108	yes	down	69.52	156.4	108.28	293.87	496.11	161.87	111.4	317.2833333
TRINITY_DN22802_c0_g1		0.3	-1.737553193	3.27E-06	0.000168133	yes	down	6.15	5.93	5.08	16.68	12.91	23.06	5.72	17.55
TRINITY_DN22830_c0_g1	unknown [Picea sitchensis])	0.486	-1.040863559	0.002769981	0.034014341	yes	down	44.83	32.87	54.87	60.68	61.06	111.75	44.19	77.83
TRINITY_DN22856_c0_g1	unknown [Picea sitchensis])	0.032	-4.978988812	0.002740219	0.033791461	yes	down	20.05	11.39	2.52	96.97	4.5	753.85	11.32	285.1066667
TRINITY_DN2288_c0_g1	unknown [Picea sitchensis])	0.287	-1.800706984	0.001290225	0.019629377	yes	down	1621.04	1034.79	785.87	5446.55	1121.03	4016.7	1147.233333	3528.093333
TRINITY_DN22890_c0_g2		0.046	-4.443266098	0.000845551	0.014230305	yes	down	0.36	0.33	0	3.26	5.85	2.7	0.23	3.936666667
TRINITY_DN22890_c1_g1	unknown [Picea sitchensis])	126.837	6.986836765	5.28E-07	3.48E-05	yes	up	1.73	1.63	1.74	0	0	0	1.7	0
TRINITY_DN22900_c0_g1	hypothetical protein ABT39_MTgene5164 [Picea glauca])	0.005	-7.738487764	3.07E-08	2.97E-06	yes	down	0	0	0	29.43	14.81	13.71	0	19.31666667
TRINITY_DN22903_c0_g1	putative NADH dehydrogenase subunit 2 [Picea sitchensis])	46.005	5.523703846	3.39E-09	4.33E-07	yes	up	4.76	2.41	4.58	0	0.47	0	3.916666667	0.156666667
TRINITY_DN22953_c0_g1		150.565	7.234243818	1.36E-08	1.44E-06	yes	up	5.48	6.1	5.39	0.1	0	0	5.656666667	0.033333333
TRINITY_DN22972_c0_g1	hypothetical protein L3X38_000588 [Prunus dulcis])	2.116	1.081080002	0.002530984	0.031836696	yes	up	5.28	9.45	6.01	3.74	2.49	2.22	6.913333333	2.816666667
TRINITY_DN2297_c0_g1	unknown [Picea sitchensis])	0.486	-1.039738457	2.55E-05	0.00092736	yes	down	20.92	16.42	18.63	27.87	28.72	27.26	18.65666667	27.95
TRINITY_DN22984_c1_g2	hypothetical protein KI387_013606, partial [Taxus chinensis])	3.345	1.742157323	8.47E-08	7.19E-06	yes	up	9.26	15.28	16.33	3.89	4.37	2.35	13.62333333	3.536666667
TRINITY_DN22984_c2_g1	hypothetical protein KI387_024131, partial [Taxus chinensis])	2.769	1.46955341	2.06E-05	0.000775845	yes	up	5.9	11.36	7.99	2.52	1.91	3.41	8.416666667	2.613333333
TRINITY_DN2301_c0_g1	hypothetical protein KI387_040294, partial [Taxus chinensis])	2.318	1.21274597	0.000219281	0.005053874	yes	up	57.12	88.32	54.6	15.24	39.04	24.21	66.68	26.16333333
TRINITY_DN23037_c0_g1		0.038	-4.716270857	0.004814683	0.049978094	yes	down	0	0.26	0	3.29	2.53	0.86	0.086666667	2.226666667
TRINITY_DN23038_c0_g1	unknown [Picea sitchensis])	0.084	-3.567314012	0.000368768	0.007495473	yes	down	0.18	0.08	0	0.38	1.47	1.37	0.086666667	1.073333333
TRINITY_DN23069_c0_g1		64.116	6.002613644	0.000934875	0.015442805	yes	up	8.49	1.55	2.38	0	0	0	4.14	0
TRINITY_DN2308_c0_g1	Heat shock factor protein HSF8 [Hibiscus syriacus])	0.458	-1.127987226	0.000267953	0.005867291	yes	down	2.57	3.87	3.35	4.97	8.37	5.37	3.263333333	6.236666667
TRINITY_DN230_c0_g1	unknown [Picea sitchensis])	0.158	-2.658145485	9.89E-09	1.10E-06	yes	down	9.8	7.39	9.67	17.07	59.31	63.95	8.953333333	46.77666667
TRINITY_DN23100_c0_g1	unknown [Picea sitchensis])	77.514	6.276384471	0.000218255	0.00503386	yes	up	0.64	1.48	0.29	0	0	0	0.803333333	0
TRINITY_DN2310_c0_g1	unknown [Picea sitchensis])	0.486	-1.041906687	0.000938705	0.015482106	yes	down	35.1	17.72	31.32	39.29	47.37	50.77	28.04666667	45.81
TRINITY_DN2314_c0_g1	hypothetical protein KI387_028077, partial [Taxus chinensis])	13.128	3.714614248	0.000149814	0.003767464	yes	up	5.25	35.6	4.7	0.46	1.33	0.46	15.18333333	0.75
TRINITY_DN23193_c0_g3	putative manganese-transporting ATPase PDR2 [Vitis vinifera])	42.31	5.402934207	0.002052266	0.027292195	yes	up	0.55	0.62	0.78	0	0	0	0.65	0
TRINITY_DN23219_c0_g2	unknown [Picea sitchensis])	2.293	1.196935729	3.46E-08	3.29E-06	yes	up	25.4	35.42	28.34	9.32	12.15	12.06	29.72	11.17666667
TRINITY_DN23233_c0_g1	hypothetical protein KI387_003710 [Taxus chinensis])	4.251	2.087749327	0.000482241	0.009219443	yes	up	2.08	1.6	3.34	0.36	0.57	0.43	2.34	0.453333333
TRINITY_DN2323_c0_g1	unknown [Picea sitchensis])	0.244	-2.036970297	0.000386605	0.007774114	yes	down	1.41	1.2	1.82	2.81	4.07	8.73	1.476666667	5.203333333
TRINITY_DN23255_c0_g1	NBS, partial [Pinus taeda])	2.411	1.269352985	0.002826969	0.034486108	yes	up	81.73	93.64	56.69	13.28	37.39	25.45	77.35333333	25.37333333
TRINITY_DN23263_c1_g1	unknown [Picea sitchensis])	3.04	1.603879622	9.22E-05	0.002589567	yes	up	4.05	4.49	5.96	1.69	0.82	1.57	4.833333333	1.36
TRINITY_DN2326_c0_g1	unknown [Picea sitchensis])	5.179	2.37263002	2.57E-05	0.000928516	yes	up	57.47	16.68	35.04	5.78	4.67	6.01	36.39666667	5.486666667
TRINITY_DN23275_c0_g1		0.021	-5.561762682	0.002809182	0.034363904	yes	down	0	0	0	6.56	14.02	1.88	0	7.486666667
TRINITY_DN23308_c0_g1	unknown [Picea sitchensis])	0.19	-2.396250187	0.000259645	0.005744305	yes	down	3.71	3.18	6.69	26.37	6.2	22.89	4.526666667	18.48666667
TRINITY_DN23310_c0_g1	cysteine-rich receptor-like protein kinase 2 isoform X1 [Cinnamomum micranthum f. kanehirae])	3.109	1.636438937	0.000130587	0.003412076	yes	up	1.97	1.64	2.69	0.48	0.53	0.71	2.1	0.573333333
TRINITY_DN23319_c0_g1		0.124	-3.011558406	0.004359294	0.046794004	yes	down	0.35	0.83	0.2	0.79	3.99	4.08	0.46	2.953333333
TRINITY_DN2331_c0_g1	unknown [Picea sitchensis])	0.449	-1.153715254	0.004764988	0.049617323	yes	down	154.2	103.99	153.21	166.8	192.58	420.95	137.1333333	260.11
TRINITY_DN2331_c0_g2	unknown [Picea sitchensis])	0.415	-1.268178481	0.000220505	0.005063866	yes	down	3.57	5.63	3.69	8.04	9.84	9.79	4.296666667	9.223333333
TRINITY_DN23330_c0_g1		0.009	-6.826255178	0.002213703	0.02880783	yes	down	0	0	0	2.06	0	4.57	0	2.21
TRINITY_DN23347_c0_g1		0.024	-5.371792237	0.003737744	0.041940549	yes	down	0	0	0	6.29	2.28	3.46	0	4.01
TRINITY_DN2334_c0_g1	ATP-dependent DNA helicase PIF1-like [Juglans regia])	0.469	-1.093597434	6.88E-07	4.36E-05	yes	down	6.95	7.14	6.53	10.85	14.8	15.83	6.873333333	13.82666667
TRINITY_DN233_c0_g1	unknown [Picea sitchensis])	0.312	-1.681837521	0.00224555	0.029115757	yes	down	157.35	89.95	110.7	146.96	190.81	549.98	119.3333333	295.9166667
TRINITY_DN2343_c1_g1		0.101	-3.306131077	0.001578825	0.022593095	yes	down	3.57	0.91	3.62	1.73	33.54	25.3	2.7	20.19
TRINITY_DN23481_c0_g1		0.089	-3.495232683	3.57E-08	3.37E-06	yes	down	5.04	2.52	1.71	29.93	28.65	22.79	3.09	27.12333333
TRINITY_DN23483_c0_g1		0.259	-1.946617443	1.34E-07	1.06E-05	yes	down	154.43	127.71	166.93	260.23	444.63	678.84	149.69	461.2333333
TRINITY_DN234_c0_g1	unknown [Picea sitchensis])	0.492	-1.021883858	2.71E-09	3.57E-07	yes	down	16.32	16.57	17.78	31.57	27.85	28.65	16.89	29.35666667
TRINITY_DN23539_c0_g1	TIR/P-loop/LRR [Pinus taeda])	3.621	1.856262102	0.001250841	0.019260786	yes	up	66.86	87.42	60.45	13.65	4.43	20.48	71.57666667	12.85333333
TRINITY_DN23562_c0_g2	unknown [Picea sitchensis])	0.009	-6.752732586	6.76E-06	0.000307365	yes	down	0	0	0	0.47	1.11	0.59	0	0.723333333
TRINITY_DN23562_c0_g4	hypothetical protein KI387_037771, partial [Taxus chinensis])	0.02	-5.614819027	0.00182605	0.025110534	yes	down	0	0	0	0.62	0.89	0.24	0	0.583333333
TRINITY_DN23596_c0_g1	unknown [Picea sitchensis])	0.029	-5.085348884	0.002823317	0.034457812	yes	down	0	0.05	0.05	0.05	2.57	0.42	0.033333333	1.013333333
TRINITY_DN23604_c0_g1	unknown [Picea sitchensis])	0.12	-3.053831501	0.000441779	0.008602595	yes	down	0.5	0.68	1.17	9.03	7.03	0.63	0.783333333	5.563333333
TRINITY_DN2362_c0_g1		0.325	-1.621266516	0.001830039	0.025154596	yes	down	10.51	6.51	16.47	15.31	46.99	24.83	11.16333333	29.04333333
TRINITY_DN2362_c2_g1	TIR/NBS, partial [Pinus taeda])	6.416	2.681703283	1.03E-05	0.000436916	yes	up	35.69	36.58	39.39	9.15	1.09	4.79	37.22	5.01
TRINITY_DN23644_c0_g1	unknown [Picea sitchensis])	0.023	-5.412563837	0.000350563	0.0072357	yes	down	0.21	0	0	0.4	4.21	3.33	0.07	2.646666667
TRINITY_DN2366_c0_g1	unknown [Picea sitchensis])	0.102	-3.29395554	1.79E-05	0.000691813	yes	down	30.81	5.54	34.18	196.88	61.45	256.57	23.51	171.6333333
TRINITY_DN2369_c0_g1	unknown [Picea sitchensis])	0.354	-1.497835413	0.004756915	0.049571327	yes	down	37.48	23.19	25.88	107.46	22.29	82.15	28.85	70.63333333
TRINITY_DN23734_c0_g1	unknown [Picea sitchensis])	0.014	-6.170183923	0.00252246	0.031789771	yes	down	0	0	0.27	0	11.52	5.21	0.09	5.576666667
TRINITY_DN23735_c0_g1	unknown [Picea sitchensis])	0.338	-1.565662557	0.001361805	0.020295834	yes	down	3.57	3.45	3.96	3.86	9.04	15.34	3.66	9.413333333
TRINITY_DN23742_c0_g2	unknown [Picea sitchensis])	3.566	1.834245853	0.000367537	0.007479954	yes	up	12.13	17.75	16.57	4.91	5.27	1.15	15.48333333	3.776666667
TRINITY_DN2374_c0_g1	unknown [Picea sitchensis])	0.2	-2.324333898	1.03E-18	1.14E-15	yes	down	85.54	55.79	63.68	256.69	248.26	299	68.33666667	267.9833333
TRINITY_DN23822_c0_g2		0.043	-4.534216502	7.38E-05	0.002156139	yes	down	0.13	1.64	0.41	7.39	16.52	0.29	0.726666667	8.066666667
TRINITY_DN23857_c0_g2	PREDICTED: probable E3 ubiquitin-protein ligase ARI2 isoform X3 [Nelumbo nucifera])	0.022	-5.519265786	0.000435412	0.008499286	yes	down	0	0.05	0	0.27	0.61	1.14	0.016666667	0.673333333
TRINITY_DN2385_c0_g1	unknown [Picea sitchensis])	4.573	2.193189303	0.000168722	0.004132595	yes	up	3.1	5.96	4.33	1.27	0.33	0.88	4.463333333	0.826666667
TRINITY_DN2385_c0_g2	unknown [Picea sitchensis])	2.218	1.149263402	0.004782697	0.049694408	yes	up	18.54	43.91	31.9	11.84	17.56	7.29	31.45	12.23
TRINITY_DN2385_c0_g3	unknown [Picea sitchensis])	2.874	1.522949152	0.002149033	0.028195494	yes	up	22.29	94.48	57.96	23.37	13.04	14.96	58.24333333	17.12333333
TRINITY_DN23872_c0_g1	unknown [Picea sitchensis])	2.644	1.402794851	1.95E-08	1.98E-06	yes	up	198.24	245.59	239.05	78.7	68.04	59.48	227.6266667	68.74
TRINITY_DN23938_c1_g1	unknown [Picea sitchensis])	51.829	5.695689317	6.30E-05	0.001907262	yes	up	15.57	10.07	20.31	0.63	0	0	15.31666667	0.21
TRINITY_DN23965_c1_g1	unknown [Picea sitchensis])	6.365	2.670245318	0.002841166	0.034583368	yes	up	4	6.87	8.99	0.51	0.25	1.12	6.62	0.626666667
TRINITY_DN23970_c0_g1	unknown [Picea sitchensis])	0.395	-1.339476962	9.92E-06	0.000423908	yes	down	744.5	528.19	629.88	738.98	1206.55	1288.97	634.19	1078.166667
TRINITY_DN23978_c0_g1	unknown [Picea sitchensis])	0.009	-6.863566851	0.001359499	0.020270902	yes	down	0.07	0	0	0.41	7.37	0	0.023333333	2.593333333
TRINITY_DN23988_c0_g1	40S ribosomal protein S4-like [Durio zibethinus])	0.002	-8.67063234	4.48E-10	7.42E-08	yes	down	0	0	0	47.32	19.42	11.94	0	26.22666667
TRINITY_DN24002_c0_g1	hypothetical protein KI387_018047 [Taxus chinensis])	0.361	-1.46997588	0.00063822	0.011452539	yes	down	7.4	3.66	5.36	9.86	16.84	11.21	5.473333333	12.63666667
TRINITY_DN24022_c0_g3	transposable element gene [Prunus dulcis])	0.445	-1.169411949	0.000212608	0.004921346	yes	down	9.05	1.27	0.65	2.34	2.03	2.13	3.656666667	2.166666667
TRINITY_DN24028_c0_g2		0.142	-2.813385507	0.001576252	0.022567331	yes	down	0.17	0.17	0.28	0.96	1.66	1.06	0.206666667	1.226666667
TRINITY_DN2403_c0_g1	unknown [Picea sitchensis])	8.46	3.08065363	8.40E-05	0.002407233	yes	up	19.82	18.72	76.7	4.97	2.67	9.13	38.41333333	5.59
TRINITY_DN24067_c0_g1	probable acyl-activating enzyme 16, chloroplastic [Hibiscus syriacus])	0.461	-1.116451293	0.000284141	0.0061544	yes	down	7.38	9.27	10.27	18.77	23.36	10.67	8.973333333	17.6
TRINITY_DN24130_c0_g1	putative NBS-LRR protein G6229, partial [Pinus monticola])	3.607	1.850956041	0.003282627	0.038296918	yes	up	11.59	7.08	7.61	2.01	1.07	5.82	8.76	2.966666667
TRINITY_DN24150_c0_g7		13.831	3.789846626	0.000183768	0.004400749	yes	up	1.07	1.73	0.9	0	0.2	0.04	1.233333333	0.08
TRINITY_DN24154_c0_g1	vicilin-like storage protein [Picea glauca])	0.03	-5.070073348	2.52E-05	0.000918603	yes	down	8.64	2.63	3.28	50.13	333.41	20.56	4.85	134.7
TRINITY_DN2415_c0_g1		0.002	-9.372026888	7.16E-13	2.60E-10	yes	down	0	0	0	4.55	2.42	6.49	0	4.486666667
TRINITY_DN24187_c0_g1	unknown [Picea sitchensis])	0.025	-5.314412168	0.000651266	0.011653977	yes	down	0.07	0.14	0.31	1.87	0	15.61	0.173333333	5.826666667
TRINITY_DN24197_c0_g1		43.435	5.440784058	0.002445143	0.031111436	yes	up	0.91	1.69	0.76	0	0	0	1.12	0
TRINITY_DN2419_c0_g1	unknown [Picea sitchensis])	0.253	-1.983596678	0.001356115	0.020241655	yes	down	9.58	5.51	3.19	44.45	22.35	8.3	6.093333333	25.03333333
TRINITY_DN2424_c0_g1	putative GPI-anchored protein pfl2 isoform X2 [Nymphaea colorata])	2.016	1.01162332	0.00053597	0.009950153	yes	up	5.55	9.15	7.25	2.8	2.25	3.35	7.316666667	2.8
TRINITY_DN24255_c0_g1	hypothetical protein EJB05_07772, partial [Eragrostis curvula])	5.004	2.323064479	4.67E-06	0.00022449	yes	up	1.44	1.81	1.02	0.27	0.18	0.3	1.423333333	0.25
TRINITY_DN24359_c0_g1	unknown [Picea sitchensis])	0.372	-1.427346673	0.001283799	0.019589256	yes	down	18.09	17.22	17.33	32.48	25.64	39.88	17.54666667	32.66666667
TRINITY_DN24381_c1_g3	hypothetical protein KI387_008815 [Taxus chinensis])	7.59	2.924092884	0.001343826	0.020121037	yes	up	0.9	0.6	0.57	0.04	0.07	0.13	0.69	0.08
TRINITY_DN24400_c0_g1	unknown [Picea sitchensis])	2.381	1.251861413	0.001208657	0.018755573	yes	up	7.48	9.69	7.73	2.08	3.94	2.83	8.3	2.95
TRINITY_DN24407_c0_g1	putative TIR-NBS-LRR protein [Pinus monticola])	0.099	-3.343164325	0.004048436	0.044308579	yes	down	0.68	0.17	0.2	3.67	0.63	4.62	0.35	2.973333333
TRINITY_DN24407_c0_g3	unknown [Picea sitchensis])	17.178	4.102513297	0.002999836	0.035900467	yes	up	19.27	39	27.72	2.8	2.08	0	28.66333333	1.626666667
TRINITY_DN24408_c0_g1	hypothetical protein KI387_033126, partial [Taxus chinensis])	3.956	1.984061142	7.77E-09	8.79E-07	yes	up	2.79	5.1	5.59	0.99	1.02	0.93	4.493333333	0.98
TRINITY_DN24425_c0_g1		8.511	3.089370184	0.000153218	0.003833879	yes	up	6.08	12.09	7.28	0.75	3.44	0.88	8.483333333	1.69
TRINITY_DN24433_c0_g3	unknown [Picea sitchensis])	0.124	-3.013494248	0.003425586	0.039546806	yes	down	1.46	0.62	0.25	1.17	8.18	6.89	0.776666667	5.413333333
TRINITY_DN24457_c0_g1	hypothetical protein KI387_016975, partial [Taxus chinensis])	2.909	1.540623411	0.0003793	0.007665743	yes	up	2.54	6.18	3.24	1.14	0.88	1.51	3.986666667	1.176666667
TRINITY_DN24496_c0_g1	unknown [Picea sitchensis])	3.489	1.802833131	0.000454912	0.008793855	yes	up	5.83	10.06	7.71	3.41	0.97	1.41	7.866666667	1.93
TRINITY_DN24523_c0_g1	hypothetical protein KI387_011055 [Taxus chinensis])	5.047	2.335327659	3.71E-08	3.49E-06	yes	up	0.73	1.05	1.06	0.13	0.19	0.17	0.946666667	0.163333333
TRINITY_DN24547_c0_g1		42.808	5.419822645	1.40E-07	1.09E-05	yes	up	5.2	2.35	4.42	0.32	0.07	0	3.99	0.13
TRINITY_DN24549_c0_g1	unknown [Picea sitchensis])	0.011	-6.497073202	0.000259384	0.005742514	yes	down	0	0	0	0.71	0.5	3.43	0	1.546666667
TRINITY_DN24561_c0_g1	hypothetical protein KI387_003706, partial [Taxus chinensis])	0.43	-1.215985567	0.003382354	0.039160687	yes	down	2.31	2.92	2.15	6.91	4.83	3.04	2.46	4.926666667
TRINITY_DN24567_c0_g1	unknown [Picea sitchensis])	2.004	1.002560935	8.79E-10	1.35E-07	yes	up	36.58	40.13	37.27	15.16	18.33	15.1	37.99333333	16.19666667
TRINITY_DN24567_c0_g3	unknown [Picea sitchensis])	84.39	6.39900396	1.93E-05	0.000738573	yes	up	2.82	2.55	2.28	0	0	0	2.55	0
TRINITY_DN24592_c0_g2	hypothetical protein KI387_030245 [Taxus chinensis])	2.107	1.075153974	1.67E-06	9.46E-05	yes	up	9.03	11.64	11.94	4.17	4.18	5.11	10.87	4.486666667
TRINITY_DN245_c0_g1	unknown [Picea sitchensis])	0.306	-1.707349117	0.000943406	0.015543615	yes	down	2.94	2.36	4.73	14.3	11.94	4.71	3.343333333	10.31666667
TRINITY_DN24600_c0_g1	hypothetical protein KI387_007022, partial [Taxus chinensis])	4.336	2.116380011	3.50E-07	2.45E-05	yes	up	4.46	6.41	6.27	1.48	1.36	0.59	5.713333333	1.143333333
TRINITY_DN24685_c0_g2		39.787	5.314225499	0.000273325	0.005968596	yes	up	52.04	52.41	63.01	0	0	3.01	55.82	1.003333333
TRINITY_DN24705_c0_g1		20.739	4.374306945	0.000956089	0.015696043	yes	up	7.3	9.76	14.21	0.53	0.59	0	10.42333333	0.373333333
TRINITY_DN24710_c0_g1		0.014	-6.12065738	0.000586847	0.010680341	yes	down	0	0	0	5.24	13.92	2.02	0	7.06
TRINITY_DN24734_c0_g4		77.085	6.268373166	3.94E-05	0.001313739	yes	up	12.62	14.76	13.2	0	0	0	13.52666667	0
TRINITY_DN24744_c0_g1		8.436	3.07652423	4.32E-05	0.001414071	yes	up	1.27	1.14	0.96	0.12	0.08	0.14	1.123333333	0.113333333
TRINITY_DN24747_c0_g1		41.501	5.375064999	0.000211806	0.004906336	yes	up	1.47	1.63	1.49	0	0.09	0	1.53	0.03
TRINITY_DN24747_c0_g2		22.299	4.478911568	1.44E-08	1.52E-06	yes	up	2.1	2.96	1.8	0.05	0.09	0.12	2.286666667	0.086666667
TRINITY_DN24783_c0_g3	hypothetical protein KI387_003546, partial [Taxus chinensis])	0.015	-6.049476597	0.000653948	0.011695437	yes	down	0.04	0	0	0.04	1.23	1.25	0.013333333	0.84
TRINITY_DN2480_c0_g1		0.321	-1.640404488	3.69E-09	4.62E-07	yes	down	4.87	4.21	4.59	10.17	7.22	12.78	4.556666667	10.05666667
TRINITY_DN24817_c0_g3	hypothetical protein KI387_043490, partial [Taxus chinensis])	8.55	3.095884007	0.002027518	0.027097479	yes	up	0.78	1.35	0.58	0	0.1	0.09	0.903333333	0.063333333
TRINITY_DN24819_c0_g1	hypothetical protein KSS87_012673 [Heliosperma pusillum])	3.382	1.757669875	0.004808652	0.049931683	yes	up	3.37	3.12	1.37	0.63	0.45	0.67	2.62	0.583333333
TRINITY_DN24851_c0_g1	unknown [Picea sitchensis])	3.917	1.969869943	0.001003555	0.016288321	yes	up	5.36	3.18	4.95	0.29	1.5	1.2	4.496666667	0.996666667
TRINITY_DN24910_c0_g4		0.018	-5.815545301	0.000857878	0.014371146	yes	down	0	0.06	0	0.95	2.36	0.11	0.02	1.14
TRINITY_DN2492_c0_g1	cyclin A 1;[Larix kaempferi])	5.316	2.410336626	7.61E-08	6.54E-06	yes	up	2.39	2.75	3.03	0.45	0.66	0.24	2.723333333	0.45
TRINITY_DN24958_c0_g1	unknown [Picea sitchensis])	0.021	-5.578950871	8.74E-06	0.000379007	yes	down	0	0	0.2	3.86	2.33	2.72	0.066666667	2.97
TRINITY_DN2495_c0_g1	uncharacterized protein LOC103720602 isoform X1 [Phoenix dactylifera])	2.042	1.030066812	0.002362301	0.03024974	yes	up	2.86	3.14	3.75	1.16	1.26	1.66	3.25	1.36
TRINITY_DN24964_c0_g1	unknown [Picea sitchensis])	0.01	-6.627010268	5.27E-07	3.48E-05	yes	down	0.17	0	0	5.04	32.71	10.52	0.056666667	16.09
TRINITY_DN24988_c0_g1	unknown [Picea sitchensis])	4.262	2.091618	8.20E-19	9.72E-16	yes	up	34.47	41.15	32.78	9.04	6.19	6.72	36.13333333	7.316666667
TRINITY_DN24_c0_g1		0.003	-8.517996079	4.93E-10	8.10E-08	yes	down	0	0	0	3.81	2.06	1.16	0	2.343333333
TRINITY_DN25004_c0_g1	unknown [Picea sitchensis])	0.209	-2.25696223	9.95E-11	2.07E-08	yes	down	3.36	2.61	4.57	15.35	10.53	17.14	3.513333333	14.34
TRINITY_DN2505_c0_g1	unknown [Picea sitchensis])	0.018	-5.794621649	0.000102144	0.002811632	yes	down	0	0	0.3	6.2	3.73	1.84	0.1	3.923333333
TRINITY_DN25066_c0_g1	unknown [Picea sitchensis])	0.152	-2.722136242	0.000171113	0.004178366	yes	down	2.26	1.87	2.65	8.65	16.67	8.73	2.26	11.35
TRINITY_DN25110_c0_g1	unknown [Picea sitchensis])	0.027	-5.22249171	1.52E-14	8.27E-12	yes	down	1.06	1.26	4.04	78.2	31.51	56.74	2.12	55.48333333
TRINITY_DN25142_c0_g1	unknown [Picea sitchensis])	2.084	1.059419629	5.88E-09	7.05E-07	yes	up	21.12	28.19	27.81	10.11	11.55	10.47	25.70666667	10.71
TRINITY_DN25177_c0_g1		2.601	1.378872273	0.000474294	0.009091953	yes	up	11.37	11.83	11.11	7.57	2.03	3.04	11.43666667	4.213333333
TRINITY_DN25211_c0_g4		0.017	-5.885086751	0.000412241	0.008146345	yes	down	0	0	0	3.49	7.54	6.55	0	5.86
TRINITY_DN25234_c0_g2	hypothetical protein CMV_010705 [Castanea mollissima])	0.468	-1.095548223	3.45E-09	4.39E-07	yes	down	42.55	50.01	48.62	100.97	76.34	83.25	47.06	86.85333333
TRINITY_DN2523_c0_g2	unknown [Picea sitchensis])	6.192	2.630427837	5.25E-05	0.001642803	yes	up	7.73	10.1	12.61	3.04	0.62	0.56	10.14666667	1.406666667
TRINITY_DN25242_c0_g4		17.128	4.098270674	0.000617118	0.011123754	yes	up	1.78	0.76	1.61	0.07	0	0.13	1.383333333	0.066666667
TRINITY_DN25255_c0_g2	unnamed protein product [Triticum aestivum])	0.003	-8.523328648	0.003334608	0.038704577	yes	down	0	0	0	11.74	0.79	0.06	0	4.196666667
TRINITY_DN25290_c0_g3		7.374	2.882361649	0.001888997	0.025743922	yes	up	2.34	1.02	1.55	0.13	0.71	0.06	1.636666667	0.3
TRINITY_DN25292_c0_g1	hypothetical protein KI387_012654, partial [Taxus chinensis])	7.105	2.828756575	2.98E-11	7.44E-09	yes	up	3.43	7.2	5.56	0.42	1	0.56	5.396666667	0.66
TRINITY_DN25301_c0_g1		110.531	6.788312751	1.21E-05	0.000495737	yes	up	0.71	1.68	0.48	0	0	0	0.956666667	0
TRINITY_DN25304_c0_g1	hypothetical protein KI387_015188, partial [Taxus chinensis])	3.082	1.623680624	0.000134281	0.00348077	yes	up	7.15	12.21	12.19	3.83	3.69	1.38	10.51666667	2.966666667
TRINITY_DN25341_c0_g1	expansin B1 [Pinus radiata])	12.802	3.678329126	4.75E-06	0.00022658	yes	up	3.06	3.47	5.51	0	0.34	0.56	4.013333333	0.3
TRINITY_DN25384_c0_g1		5.743	2.521776161	0.000771952	0.01329344	yes	up	1.67	2.08	1.41	0.05	0.4	0.32	1.72	0.256666667
TRINITY_DN25410_c0_g1	RecName: Full=CASP-like protein 2BC2;Short=PsCASPL2BC2 [Picea sitchensis])	0.233	-2.102250025	1.73E-05	0.000673889	yes	down	24.22	18.04	13.86	30.63	122.74	60	18.70666667	71.12333333
TRINITY_DN25445_c0_g1	hypothetical protein KI387_015889 [Taxus chinensis])	16.014	4.001224631	4.44E-08	4.03E-06	yes	up	1.86	2.08	3.66	0.03	0.09	0.28	2.533333333	0.133333333
TRINITY_DN2547_c0_g1	unknown [Picea sitchensis])	0.324	-1.625052814	0.003844057	0.042803412	yes	down	1.42	1.36	2.2	2.48	5.95	3.99	1.66	4.14
TRINITY_DN25508_c0_g1		42.447	5.407589994	0.003125631	0.037068901	yes	up	4.44	1.87	1.99	0	0	0	2.766666667	0
TRINITY_DN25512_c1_g1	unknown [Picea sitchensis])	3.343	1.741158317	0.000173915	0.004227276	yes	up	2.32	3.11	3.99	1.44	0.58	0.45	3.14	0.823333333
TRINITY_DN2552_c0_g1	unknown [Picea sitchensis])	0.478	-1.063893259	0.000169898	0.004158213	yes	down	269.73	220.48	253.49	653.04	414.25	353.19	247.9	473.4933333
TRINITY_DN25546_c0_g1		0.014	-6.160312747	0.00122346	0.018940506	yes	down	0	0.99	0	6.28	13.89	0	0.33	6.723333333
TRINITY_DN25555_c0_g1	unknown [Picea sitchensis])	0.101	-3.313022962	1.94E-06	0.000108419	yes	down	0.42	1.03	1.52	6.87	5.88	12.05	0.99	8.266666667
TRINITY_DN25570_c0_g1	unknown [Picea sitchensis])	9.424	3.236393627	3.68E-11	8.79E-09	yes	up	9.65	6.54	8.89	0.9	0.68	0.66	8.36	0.746666667
TRINITY_DN25571_c0_g1	class VII chitinase [Pinus banksiana])	0.01	-6.713996281	3.86E-05	0.001298493	yes	down	0	0	0	1.81	5.34	1.06	0	2.736666667
TRINITY_DN25590_c0_g1	protein MICRORCHIDIA 6 isoform X3 [Nymphaea colorata])	130.467	7.027541246	0.001560948	0.02242405	yes	up	3.95	1.35	0	0	0	0	1.766666667	0
TRINITY_DN25603_c0_g1	hypothetical protein KI387_021951, partial [Taxus chinensis])	0.036	-4.794678922	1.41E-09	2.03E-07	yes	down	0.25	0.1	0.33	9.68	2.26	5.28	0.226666667	5.74
TRINITY_DN25626_c0_g1		4.048	2.017358387	0.000623834	0.011232173	yes	up	24.09	17.17	23.02	9.46	1.21	5	21.42666667	5.223333333
TRINITY_DN25647_c0_g1	hypothetical protein KI387_037408, partial [Taxus chinensis])	12.757	3.673189611	4.50E-07	3.02E-05	yes	up	2.09	2.62	3.13	0.02	0.14	0.37	2.613333333	0.176666667
TRINITY_DN2568_c1_g1		0.016	-5.932623423	0.00333957	0.038735387	yes	down	0.32	0	0	8.8	0	8.19	0.106666667	5.663333333
TRINITY_DN2574_c0_g1	putative NBS-LRR protein G8029, partial [Pinus monticola])	2.215	1.147498937	2.96E-05	0.001039198	yes	up	37.71	45.46	37.15	11.71	19.74	15.36	40.10666667	15.60333333
TRINITY_DN25800_c0_g2	unknown [Picea sitchensis])	0.208	-2.264703768	0.000241578	0.005434739	yes	down	2.45	2.48	2.54	10.99	2.77	16.66	2.49	10.14
TRINITY_DN25824_c0_g1		18.276	4.191880939	0.000213206	0.004928062	yes	up	2	3.12	3.34	0	0.15	0.26	2.82	0.136666667
TRINITY_DN25824_c1_g2		86.96	6.442285816	1.40E-06	8.19E-05	yes	up	2.33	2.59	3.39	0.08	0	0	2.77	0.026666667
TRINITY_DN25824_c1_g4		332.859	8.37876914	6.06E-11	1.37E-08	yes	up	11.82	5.81	7.2	0	0.06	0	8.276666667	0.02
TRINITY_DN25885_c0_g1		0.013	-6.253797158	6.32E-06	0.000290882	yes	down	0	0.23	0	5.64	5.27	2.79	0.076666667	4.566666667
TRINITY_DN25894_c1_g2	unknown [Picea sitchensis])	64.317	6.007121363	0.002229851	0.028959111	yes	up	10.38	0.98	1.68	0	0	0	4.346666667	0
TRINITY_DN2589_c0_g1		0.008	-7.055588596	0.002948819	0.035488924	yes	down	0	0	0	3.43	0.21	0	0	1.213333333
TRINITY_DN2592_c0_g3	hypothetical protein KI387_044062 [Taxus chinensis])	2.627	1.393194168	0.000134779	0.003489383	yes	up	5.42	3.64	5.42	1.39	1.29	2.54	4.826666667	1.74
TRINITY_DN2594_c0_g1		4.842	2.275592111	3.11E-06	0.000160966	yes	up	24.82	40.62	31.98	4.4	4.95	4.44	32.47333333	4.596666667
TRINITY_DN26000_c0_g1	unknown [Picea sitchensis])	0.014	-6.192749517	4.00E-05	0.001328537	yes	down	0.12	0.34	0	1	11.44	3.45	0.153333333	5.296666667
TRINITY_DN2603_c0_g1	unknown [Picea sitchensis])	2.19	1.130726935	0.001010661	0.016369329	yes	up	45.47	60.62	45.63	18.31	23.16	11.19	50.57333333	17.55333333
TRINITY_DN26052_c0_g1		3.407	1.768625399	0.002065451	0.027415086	yes	up	15.22	17.85	14.39	7.65	1.91	2.2	15.82	3.92
TRINITY_DN26060_c0_g1	unknown [Picea sitchensis])	0.016	-5.972670346	0.000298483	0.006400084	yes	down	0	0	0	2.65	1.83	3.93	0	2.803333333
TRINITY_DN260_c2_g1		94.035	6.555125514	1.94E-05	0.000742751	yes	up	1	1.14	2.46	0	0	0	1.533333333	0
TRINITY_DN26102_c0_g1	unknown [Picea sitchensis])	0.026	-5.256131385	0.000690904	0.012204609	yes	down	0.07	0	0.07	0.45	0.38	3.7	0.046666667	1.51
TRINITY_DN26110_c0_g1	Erwinia induced 2 [Olea europaea subsp. europaea])	0.368	-1.442863523	0.002235133	0.029004178	yes	down	2.96	1.99	1.93	5.48	7.07	3.41	2.293333333	5.32
TRINITY_DN26118_c0_g1	hypothetical protein KI387_034125 [Taxus chinensis])	2.459	1.29791313	0.001235424	0.019096868	yes	up	1.78	2.93	2.42	0.78	1.23	0.52	2.376666667	0.843333333
TRINITY_DN26120_c0_g3	unknown [Picea sitchensis])	2.691	1.428056811	2.01E-06	0.000111047	yes	up	2.05	3.04	2.49	0.88	0.88	1.02	2.526666667	0.926666667
TRINITY_DN26141_c0_g1	hypothetical protein KI387_041745 [Taxus chinensis])	7.558	2.917969415	0.004554294	0.04814948	yes	up	6.37	6.85	4.26	1.82	3.8	0.29	5.826666667	1.97
TRINITY_DN26175_c0_g1		0.013	-6.223692389	5.83E-05	0.001793622	yes	down	0.44	0.13	0.05	0.72	4.91	34.97	0.206666667	13.53333333
TRINITY_DN2617_c0_g1		6.751	2.755001059	0.000357338	0.007312184	yes	up	1.96	2.09	2.87	0.08	0.3	0.48	2.306666667	0.286666667
TRINITY_DN26216_c0_g2	hypothetical protein KI387_038348 [Taxus chinensis])	2.638	1.399703474	0.001265615	0.019381767	yes	up	1.92	2.16	1.79	0.96	0.62	0.35	1.956666667	0.643333333
TRINITY_DN2621_c5_g2	putative TIR-NBS-LRR protein [Pinus monticola])	3.07	1.618139662	0.004006227	0.044027233	yes	up	8.64	11.11	4.42	1.07	1.35	1.15	8.056666667	1.19
TRINITY_DN26223_c0_g3	unknown [Picea sitchensis])	0.429	-1.219394672	0.003904679	0.043286956	yes	down	27.81	31.32	23.29	50.51	31.44	67.43	27.47333333	49.79333333
TRINITY_DN26233_c0_g1		141.416	7.14379658	7.85E-07	4.89E-05	yes	up	1	0.54	0.49	0	0	0	0.676666667	0
TRINITY_DN26269_c0_g1	transcription factor viviparous 1 [Picea abies])	0.043	-4.551702743	0.00027373	0.005970147	yes	down	0	0.08	0.02	0.16	1.81	0.5	0.033333333	0.823333333
TRINITY_DN26313_c1_g2		113.655	6.82851212	3.08E-06	0.000160602	yes	up	2.28	1.16	2.13	0	0	0	1.856666667	0
TRINITY_DN2631_c0_g2		0.005	-7.676787502	4.94E-08	4.44E-06	yes	down	0	0	0	2.29	6.5	5.33	0	4.706666667
TRINITY_DN26353_c0_g1	unknown [Picea sitchensis])	0.41	-1.286084224	1.42E-07	1.11E-05	yes	down	102.34	65.28	80	182.44	162.37	176.47	82.54	173.76
TRINITY_DN26353_c0_g2		0.307	-1.704918025	0.00271217	0.033523054	yes	down	0.35	0.5	0.54	1.04	1.31	1.51	0.463333333	1.286666667
TRINITY_DN26433_c0_g1		0.042	-4.57973399	0.004503826	0.047932508	yes	down	0	0	0.24	1.12	1.83	1.38	0.08	1.443333333
TRINITY_DN26479_c0_g2		0.341	-1.550526552	0.001620247	0.023032399	yes	down	0.52	0.56	0.43	1.25	1.46	1.11	0.503333333	1.273333333
TRINITY_DN26483_c2_g2		94.872	6.567911208	6.75E-06	0.000307365	yes	up	1.13	1.24	1.1	0	0	0	1.156666667	0
TRINITY_DN26510_c0_g1	DNA-directed RNA polymerase III subunit 1 [Nymphaea colorata])	2.1	1.070531101	0.0035141	0.040207972	yes	up	11.92	17.28	14.41	3.48	8.27	7.45	14.53666667	6.4
TRINITY_DN26529_c0_g1	NB-ARC [Pinus tabuliformis])	3.818	1.93271985	2.69E-05	0.000961425	yes	up	16.74	20.94	13.29	4.65	2.14	4.19	16.99	3.66
TRINITY_DN2653_c0_g2	unknown [Picea sitchensis])	0.147	-2.76342492	0.000665905	0.0118563	yes	down	0.67	0.23	0.44	3.18	1.52	2.81	0.446666667	2.503333333
TRINITY_DN26554_c0_g3	hypothetical protein ABT39_MTgene3221 [Picea glauca])	0.023	-5.45860294	0.003318133	0.038556581	yes	down	0	0	0	0.17	0.49	0.59	0	0.416666667
TRINITY_DN265_c0_g1	unknown [Picea sitchensis])	0.453	-1.140895797	0.000183128	0.004391378	yes	down	87.37	72.8	84.91	112.23	119.66	222.18	81.69333333	151.3566667
TRINITY_DN26682_c0_g1		0.016	-5.933272163	0.003653785	0.041346283	yes	down	0	0	0	2.51	0.11	0.79	0	1.136666667
TRINITY_DN2669_c0_g1	oligopeptide transporter 3 [Amborella trichopoda])	0.291	-1.780848102	5.99E-06	0.000278723	yes	down	1.97	4.67	1.88	7.98	8.95	6.48	2.84	7.803333333
TRINITY_DN2670_c0_g1	unknown [Picea sitchensis])	0.468	-1.094246309	7.48E-13	2.69E-10	yes	down	47.22	53.07	49.62	81.86	96.66	95.82	49.97	91.44666667
TRINITY_DN2681_c0_g1	putative TIR/NBS/LRR disease resistance protein, partial [Pinus taeda])	2.747	1.457780762	2.57E-06	0.00013663	yes	up	29.31	30.1	23.42	6.69	7.09	9.89	27.61	7.89
TRINITY_DN2686_c1_g1	hypothetical protein KI387_002400 [Taxus chinensis])	2.872	1.521974617	9.67E-11	2.02E-08	yes	up	15.69	14.2	15.27	4.15	5.79	4.05	15.05333333	4.663333333
TRINITY_DN2686_c1_g3	hypothetical protein KI387_042914, partial [Taxus chinensis])	45.399	5.504580698	0.00013515	0.00349479	yes	up	1.1	0.84	1.19	0	0	0.05	1.043333333	0.016666667
TRINITY_DN2686_c4_g1	TPA: polyprotein [Sorghum bicolor])	4.182	2.064112688	0.003444179	0.039659248	yes	up	1.12	1.12	1.05	0.41	0.18	0.1	1.096666667	0.23
TRINITY_DN26909_c0_g2	unknown [Picea sitchensis])	0.465	-1.103190222	0.000267413	0.005859472	yes	down	17.34	11.4	22.61	32.02	29.09	29.63	17.11666667	30.24666667
TRINITY_DN26911_c0_g1	unknown [Picea sitchensis])	0.015	-6.069526553	0.000235015	0.005328271	yes	down	0	0	0	8.12	3.29	7.16	0	6.19
TRINITY_DN26945_c0_g1	hypothetical protein KI387_035341, partial [Taxus chinensis])	0.003	-8.574521797	3.79E-06	0.000188887	yes	down	0	0	0	0.37	11.98	1.29	0	4.546666667
TRINITY_DN26948_c0_g1	PREDICTED: xyloglucan endotransglucosylase/hydrolase 2 [Vitis vinifera])	3.851	1.945263657	0.003756002	0.042056981	yes	up	71.33	48.6	36.94	24.48	2.78	11.09	52.29	12.78333333
TRINITY_DN26958_c0_g1	clavata-like receptor [Picea glauca])	7.752	2.954527938	0.003463233	0.039766308	yes	up	4.45	7.97	0.9	0.76	0.64	0.08	4.44	0.493333333
TRINITY_DN26979_c0_g1		22.33	4.480929976	0.001943399	0.026253388	yes	up	2.07	1.01	0.85	0	0	0.14	1.31	0.046666667
TRINITY_DN26994_c0_g1	BTB/POZ domain-containing protein At1g63850 isoform X1 [Amborella trichopoda])	0.449	-1.156306097	0.004270285	0.046043997	yes	down	16.69	13.21	13.84	21.42	17.42	45.53	14.58	28.12333333
TRINITY_DN27017_c0_g1	D-galactoside/L-rhamnose binding SUEL lectin domain-containing protein [Cinnamomum micranthum f. kanehirae])	0.198	-2.337763582	9.28E-63	1.49E-58	yes	down	5.57	6.16	6.12	26.87	27.03	24.66	5.95	26.18666667
TRINITY_DN2710_c0_g1	hypothetical protein KI387_019835, partial [Taxus chinensis])	0.372	-1.427151107	0.000514922	0.009645529	yes	down	1.64	1.3	1.93	2.58	4.56	5.54	1.623333333	4.226666667
TRINITY_DN27116_c0_g1		29.038	4.859850702	1.20E-05	0.000491702	yes	up	1.36	1.17	1.57	0	0	0.11	1.366666667	0.036666667
TRINITY_DN2711_c0_g3	putative truncated TIR-NBS-LRR protein [Pinus monticola])	5.072	2.342691754	0.000279901	0.006083149	yes	up	22.97	26.42	18.74	5.23	0.63	4.98	22.71	3.613333333
TRINITY_DN27181_c0_g2		2.527	1.337384218	0.000794577	0.013602564	yes	up	13.64	28.31	18.64	5.14	10.75	4.92	20.19666667	6.936666667
TRINITY_DN27254_c0_g1	condensin complex subunit 3 [Amborella trichopoda])	2.09	1.063639699	0.001106476	0.017492152	yes	up	3.99	5.72	7.51	1.8	2.21	7.16	5.74	3.723333333
TRINITY_DN27264_c0_g1	hypothetical protein ABT39_MTgene3632 [Picea glauca])	0.005	-7.664387318	5.44E-05	0.001687096	yes	down	0	0	0	0.07	0.36	3.32	0	1.25
TRINITY_DN27264_c0_g4	unnamed protein product [Microthlaspi erraticum])	0.008	-6.983180712	0.000476825	0.009129536	yes	down	0	0	0	0.07	1.44	6.06	0	2.523333333
TRINITY_DN27293_c0_g1		0.018	-5.799098254	0.001352966	0.020211155	yes	down	0	0	0	1.36	0.33	1.5	0	1.063333333
TRINITY_DN27322_c0_g1	unknown [Picea sitchensis])	0.024	-5.351844252	2.90E-05	0.001023703	yes	down	0	1	1.36	13.08	4.55	5.06	0.786666667	7.563333333
TRINITY_DN27375_c0_g1	reverse transcriptase, partial [Pinus massoniana])	4.359	2.12399613	0.001955565	0.026303988	yes	up	2.87	2.29	1.15	1.15	0.43	0.52	2.103333333	0.7
TRINITY_DN27437_c0_g1	unknown [Picea sitchensis])	0.22	-2.186709087	9.71E-05	0.002700769	yes	down	3.65	3.22	3.77	13.72	11.16	6.46	3.546666667	10.44666667
TRINITY_DN27454_c0_g1	unknown [Picea sitchensis])	0.082	-3.603344679	0.003272538	0.038234948	yes	down	0.68	1.09	0.54	21.79	11.72	0.18	0.77	11.23
TRINITY_DN2746_c0_g1		0.286	-1.807210774	0.001139114	0.017907447	yes	down	1.9	1.89	2.39	2	5.06	7.83	2.06	4.963333333
TRINITY_DN27494_c0_g1	unknown [Picea sitchensis])	14.778	3.885400943	0.003002434	0.035918134	yes	up	1.4	3.65	0.48	0.08	0	0.14	1.843333333	0.073333333
TRINITY_DN27498_c1_g2	hypothetical protein CDL12_11566 [Handroanthus impetiginosus])	0.143	-2.806904384	0.000384716	0.007745849	yes	down	1.82	0.42	0.83	9.42	2.13	6.18	1.023333333	5.91
TRINITY_DN27500_c0_g1		2.44	1.286700464	0.003995928	0.043989562	yes	up	183.89	117.18	126.54	17.81	51.03	39.68	142.5366667	36.17333333
TRINITY_DN27516_c0_g3	unknown [Picea sitchensis])	12.641	3.660040491	9.53E-05	0.002662033	yes	up	3.94	0.76	1.33	0.19	0.1	0.13	2.01	0.14
TRINITY_DN2751_c0_g1	PREDICTED: 3-ketoacyl-CoA thiolase 2, peroxisomal [Nelumbo nucifera])	7.609	2.927693891	0.000156634	0.003887081	yes	up	2.59	5.43	2.32	0.75	0.31	0.11	3.446666667	0.39
TRINITY_DN2751_c0_g2	unknown [Picea sitchensis])	7.684	2.941909609	0.000413484	0.00816031	yes	up	2.85	7.32	3.62	0.99	0.49	0.06	4.596666667	0.513333333
TRINITY_DN27561_c0_g1	unknown [Picea sitchensis])	12.403	3.632644029	2.72E-07	1.96E-05	yes	up	20.07	8.01	8.48	8.67	2.45	5.41	12.18666667	5.51
TRINITY_DN27566_c0_g1	hypothetical protein AMTR_s00030p00215650 [Amborella trichopoda])	0.149	-2.749369809	0.001543147	0.02227972	yes	down	1.3	0.25	0.34	4.81	1.27	4.54	0.63	3.54
TRINITY_DN2756_c0_g1	hypothetical protein KI387_031877 [Taxus chinensis])	2.417	1.273485958	0.000121117	0.003220354	yes	up	2.17	3.9	3.11	0.97	1.36	1.08	3.06	1.136666667
TRINITY_DN2757_c2_g1	unknown [Picea sitchensis])	0.131	-2.936351211	0.000709288	0.012468004	yes	down	0.63	0.59	0.48	3.59	5.21	1.99	0.566666667	3.596666667
TRINITY_DN27584_c0_g1	flowering-promoting factor 1-like protein 3 [Cinnamomum micranthum f. kanehirae])	0.32	-1.642150867	0.000200987	0.004724091	yes	down	14.82	14.63	14.82	65.84	32.67	19.66	14.75666667	39.39
TRINITY_DN27586_c0_g2	hypothetical protein AMTR_s00070p00181900 [Amborella trichopoda])	3.599	1.847706542	0.001789897	0.024733292	yes	up	0.83	1.4	1.65	0.15	0.48	0.3	1.293333333	0.31
TRINITY_DN2759_c0_g1		0.419	-1.254875472	1.66E-06	9.44E-05	yes	down	76.29	95.95	106.59	209.56	207.81	205.13	92.94333333	207.5
TRINITY_DN2762_c0_g2	unknown [Picea sitchensis])	4.065	2.023216832	0.002839101	0.034571369	yes	up	3.33	4.82	2.15	0.18	0.73	1.27	3.433333333	0.726666667
TRINITY_DN2763_c3_g1		6.886	2.783730226	3.26E-08	3.12E-06	yes	up	1.82	1.45	1.48	0.15	0.2	0.25	1.583333333	0.2
TRINITY_DN2764_c0_g1	putative TIR-NBS-LRR protein [Pinus monticola])	2.104	1.073191421	0.000108749	0.002947822	yes	up	36.63	27.27	31.97	11.55	13.47	14.7	31.95666667	13.24
TRINITY_DN2764_c13_g1	hypothetical protein 0_12373_02, partial [Pinus taeda])	3.617	1.854835514	0.00067939	0.012029493	yes	up	2.22	2.62	2.36	0.26	0.91	0.54	2.4	0.57
TRINITY_DN2766_c0_g1	hypothetical protein ABT39_MTgene3828 [Picea glauca])	34.98	5.128464583	3.47E-18	3.47E-15	yes	up	7.56	11	4.7	2.88	0.79	0.07	7.753333333	1.246666667
TRINITY_DN276_c1_g1	hypothetical protein EJB05_20831, partial [Eragrostis curvula])	0.298	-1.748923396	0.004414076	0.047197	yes	down	2.79	2.04	2.62	2.7	3.89	11.94	2.483333333	6.176666667
TRINITY_DN276_c2_g1		136.319	7.090841574	5.82E-07	3.80E-05	yes	up	1.06	1.16	2.02	0	0	0	1.413333333	0
TRINITY_DN27721_c0_g2	unknown [Picea sitchensis])	0.478	-1.064938667	0.001287979	0.019612446	yes	down	8.08	13.44	12.49	21.77	18.51	17.49	11.33666667	19.25666667
TRINITY_DN27723_c0_g1	late embryogenesis abundant protein [Picea glauca])	0.042	-4.561359288	0.000402824	0.008029646	yes	down	0.1	0.2	0.11	0.29	6.22	1.94	0.136666667	2.816666667
TRINITY_DN27747_c0_g1	unknown [Picea sitchensis])	0.021	-5.605682479	1.54E-05	0.000612419	yes	down	1.66	1.45	1.97	0.69	37.73	62.32	1.693333333	33.58
TRINITY_DN27762_c0_g4		52.862	5.724150368	0.003162627	0.037343568	yes	up	7.11	3.57	0	0	0	0.17	3.56	0.056666667
TRINITY_DN27775_c0_g2		100.702	6.65395161	1.57E-05	0.000619306	yes	up	1.61	2.49	0.84	0	0	0	1.646666667	0
TRINITY_DN27804_c0_g1		0.111	-3.171670577	0.002592337	0.032468105	yes	down	0.11	0.33	0.12	0.91	1.2	2.03	0.186666667	1.38
TRINITY_DN27873_c0_g1	unknown [Picea sitchensis])	2.054	1.038175038	2.13E-05	0.000797127	yes	up	5.48	7.06	7.78	2.96	3.17	2.44	6.773333333	2.856666667
TRINITY_DN2793_c0_g1	hypothetical protein KI387_031087 [Taxus chinensis])	0.146	-2.775671976	0.000148518	0.00374471	yes	down	1.48	1.48	0.8	8.55	1.58	9.34	1.253333333	6.49
TRINITY_DN27959_c0_g1	unknown [Picea sitchensis])	0.022	-5.484276335	0.004545661	0.048121776	yes	down	0	0	0	2.31	0.4	1.96	0	1.556666667
TRINITY_DN27_c0_g1	unknown [Picea sitchensis])	0.467	-1.098521549	0.001420343	0.020944003	yes	down	116.78	117.49	148.45	330.61	129.86	252.27	127.5733333	237.58
TRINITY_DN27_c1_g1	beta-tubulin [Pinus massoniana])	3.999	1.999488048	1.81E-13	7.71E-11	yes	up	21.85	30.56	35.23	6.17	6.86	5.45	29.21333333	6.16
TRINITY_DN28018_c0_g1		8.779	3.134004451	0.000850663	0.014280169	yes	up	10.43	18.88	1.99	2.45	0.45	3.8	10.43333333	2.233333333
TRINITY_DN2804_c0_g1	unknown [Picea sitchensis])	0.441	-1.18098143	0.002582995	0.032401805	yes	down	20.6	13.06	19.77	32.46	20.99	51.31	17.81	34.92
TRINITY_DN28050_c0_g2		0.023	-5.467862914	0.002443816	0.031106905	yes	down	0	0.36	0	3.16	8	6.82	0.12	5.993333333
TRINITY_DN2805_c0_g3	unknown [Picea sitchensis])	2.869	1.520448708	0.000192544	0.004572646	yes	up	56	36.53	60.11	13.5	24.47	8.58	50.88	15.51666667
TRINITY_DN28087_c0_g2	unknown [Picea sitchensis])	0.23	-2.123052023	0.001748176	0.024279544	yes	down	10.32	6.33	5.67	51.07	31.85	5.91	7.44	29.61
TRINITY_DN28112_c0_g1	putative beta-ketoacyl synthase [Cupressus duclouxiana])	3.154	1.657094573	2.20E-09	3.00E-07	yes	up	5.87	9.38	8.13	2.43	2.03	1.94	7.793333333	2.133333333
TRINITY_DN28128_c0_g1	unknown [Picea sitchensis])	0.372	-1.428149283	0.000155233	0.003864284	yes	down	5.81	3.35	3.6	6.78	12.4	10.8	4.253333333	9.993333333
TRINITY_DN2813_c0_g1	hypothetical protein 0_1440_01, partial [Pinus taeda])	4.581	2.195602797	0.001042748	0.016766191	yes	up	5.33	9.68	9.8	0.67	0.61	3.32	8.27	1.533333333
TRINITY_DN28218_c0_g1	hypothetical protein 0_11707_01, partial [Pinus taeda])	42.082	5.395136741	0.002506937	0.031621185	yes	up	0.6	1.16	1.2	0	0	0	0.986666667	0
TRINITY_DN28267_c0_g1		0.155	-2.69323	0.002707937	0.03350086	yes	down	1.44	0.22	0.82	4.48	6.1	2.43	0.826666667	4.336666667
TRINITY_DN2826_c0_g1	unknown [Picea sitchensis])	0.127	-2.978674262	6.03E-09	7.21E-07	yes	down	9.14	3.86	5.73	51.93	50.63	19.42	6.243333333	40.66
TRINITY_DN28297_c0_g3	unknown [Picea sitchensis])	27.909	4.802645245	0.000448368	0.00870443	yes	up	2	0.9	1.92	0	0	0.14	1.606666667	0.046666667
TRINITY_DN2836_c0_g1	hypothetical protein HU200_043080 [Digitaria exilis])	7.951	2.991048218	2.43E-13	9.97E-11	yes	up	4.13	10.38	7.66	0.75	1.06	0.63	7.39	0.813333333
TRINITY_DN2837_c0_g1		6.557	2.712969839	3.32E-14	1.56E-11	yes	up	138.58	150.02	82.51	17.08	19.04	22.99	123.7033333	19.70333333
TRINITY_DN2840_c0_g1	unknown [Picea sitchensis])	0.013	-6.262566164	0.00138414	0.020561699	yes	down	0	0	0	2.56	1.56	0.08	0	1.4
TRINITY_DN2840_c0_g2	unknown [Picea sitchensis])	53.682	5.74635958	5.27E-05	0.001645218	yes	up	3.12	2.14	3.83	0	0	0.12	3.03	0.04
TRINITY_DN28457_c0_g1		87.266	6.447344527	2.25E-06	0.000121668	yes	up	11.59	9.42	6.89	0	0.26	0	9.3	0.086666667
TRINITY_DN2845_c0_g2	MADS-domain protein [Picea glauca])	0.238	-2.073742604	7.38E-15	4.15E-12	yes	down	8.49	6.76	9.14	22.82	33.94	26.46	8.13	27.74
TRINITY_DN28484_c0_g1		0.245	-2.030128235	0.004553846	0.04814948	yes	down	0.5	0.97	0.27	2.64	1.45	1.99	0.58	2.026666667
TRINITY_DN28536_c0_g1	unknown [Picea sitchensis])	8.892	3.152577339	3.24E-05	0.0011233	yes	up	20.08	41.41	21.72	0.52	1.36	4.87	27.73666667	2.25
TRINITY_DN2854_c0_g1	hypothetical protein KI387_010322 [Taxus chinensis])	15.176	3.923750655	1.17E-05	0.000480955	yes	up	3.32	19.43	2.92	0.2	1.02	0.2	8.556666667	0.473333333
TRINITY_DN28670_c1_g2		0.02	-5.649338026	0.001180358	0.018432581	yes	down	0	0	0	0.31	0.15	0.33	0	0.263333333
TRINITY_DN2870_c0_g1	unknown [Picea sitchensis])	0.431	-1.214818957	0.00038562	0.007759188	yes	down	25.28	16.07	25.97	41.59	63.29	30.46	22.44	45.11333333
TRINITY_DN28710_c0_g1		31.183	4.962701653	3.27E-05	0.001130199	yes	up	0.78	4.76	2.23	0	0.42	0	2.59	0.14
TRINITY_DN28710_c1_g1		0.004	-7.829533738	3.13E-09	4.03E-07	yes	down	0	0	0	2.81	2.01	2.6	0	2.473333333
TRINITY_DN28735_c0_g1		0.026	-5.291932392	4.21E-06	0.000205227	yes	down	1.56	0.53	1.29	18.51	9.6	30.9	1.126666667	19.67
TRINITY_DN28808_c0_g1	hypothetical protein E1A91_D05G102800v1 [Gossypium mustelinum])	0.032	-4.967474027	0.000590595	0.010724177	yes	down	4.93	2.11	0.61	39.24	2.87	162.28	2.55	68.13
TRINITY_DN28818_c0_g1	unknown [Picea sitchensis])	0.337	-1.571063468	0.000116886	0.003126052	yes	down	104.53	83.73	105.45	182.66	141	380.05	97.90333333	234.57
TRINITY_DN2882_c0_g1		17.421	4.122722275	0.000548695	0.010118299	yes	up	0.51	0.97	1.39	0.1	0	0.04	0.956666667	0.046666667
TRINITY_DN28848_c0_g2		0.214	-2.221982867	0.000656949	0.011729453	yes	down	6.84	8.57	2.79	33.61	18.25	11.84	6.066666667	21.23333333
TRINITY_DN2889_c0_g1	unknown [Picea sitchensis])	0.331	-1.595381372	6.14E-06	0.000284554	yes	down	47.14	42.72	42.94	66.9	175.01	102.34	44.26666667	114.75
TRINITY_DN28940_c0_g1	unknown [Picea sitchensis])	3.012	1.590936202	0.000170539	0.004170141	yes	up	14.13	19.17	21.64	5.12	7.28	4.48	18.31333333	5.626666667
TRINITY_DN28995_c0_g1	putative TIR-NBS-LRR protein [Pinus monticola])	55.122	5.784545009	0.001719727	0.024019902	yes	up	4.08	0.91	1.09	0	0	0	2.026666667	0
TRINITY_DN29019_c0_g2	hypothetical protein KI387_008008, partial [Taxus chinensis])	143.788	7.167801131	4.62E-07	3.09E-05	yes	up	11.38	9.14	6	0	0	0	8.84	0
TRINITY_DN29030_c0_g1	cyclin A 2;[Larix kaempferi])	4.742	2.245527865	1.36E-07	1.07E-05	yes	up	3.44	7.26	5.5	0.71	1.47	0.78	5.4	0.986666667
TRINITY_DN29058_c0_g1	unknown [Picea sitchensis])	0.188	-2.41217919	0.000210432	0.004899312	yes	down	0.78	0.38	1.46	4.21	3.72	3.51	0.873333333	3.813333333
TRINITY_DN2906_c0_g1	expansin [Pinus taeda])	0.404	-1.3089826	0.002668598	0.033099507	yes	down	115.98	81.7	150.98	234.7	542.57	131.58	116.22	302.95
TRINITY_DN29114_c0_g1	hypothetical protein KI387_004197, partial [Taxus chinensis])	0.181	-2.462036501	0.000488717	0.009301605	yes	down	0.48	0.48	0.57	3.25	3.41	0.67	0.51	2.443333333
TRINITY_DN29121_c0_g1	hypothetical protein KI387_003864, partial [Taxus chinensis])	3.963	1.986765029	0.00363132	0.041201951	yes	up	2.05	2.99	3.16	0.85	0.52	0.37	2.733333333	0.58
TRINITY_DN29137_c0_g7	putative LRR receptor-like serine/threonine-protein kinase [Vitis vinifera])	4.981	2.31645106	0.000189499	0.004513722	yes	up	1.06	1.1	1.6	0.34	0.12	0.19	1.253333333	0.216666667
TRINITY_DN29147_c1_g1		41.963	5.391051802	0.003017265	0.036068602	yes	up	2.69	2.51	1.29	0	0	0	2.163333333	0
TRINITY_DN29147_c1_g3		42.264	5.401341348	0.002051959	0.027292195	yes	up	0.82	0.71	0.7	0	0	0	0.743333333	0
TRINITY_DN2915_c0_g1	unknown [Picea sitchensis])	2.5	1.321986202	2.46E-05	0.000900116	yes	up	25.19	24.23	28.05	6.71	7.65	11.27	25.82333333	8.543333333
TRINITY_DN29186_c0_g1		0.005	-7.512163407	5.60E-05	0.001734029	yes	down	0	0	0	2.08	4.39	0.06	0	2.176666667
TRINITY_DN29205_c0_g1	expansin-B3-like [Salvia hispanica])	0.042	-4.585550619	0.002758406	0.033937303	yes	down	0.08	0.08	0	2.37	0.43	0.38	0.053333333	1.06
TRINITY_DN29265_c0_g1	unknown [Picea sitchensis])	5.546	2.471479142	8.60E-05	0.002448236	yes	up	4.3	8.26	8.09	2.11	0.67	0.41	6.883333333	1.063333333
TRINITY_DN29291_c0_g1		62.102	5.956573835	0.000287089	0.006197293	yes	up	1.38	1.28	2.77	0	0	0	1.81	0
TRINITY_DN29311_c0_g2		0.015	-6.065601843	0.000145587	0.003710737	yes	down	0	0	0.11	4.49	0.92	0.83	0.036666667	2.08
TRINITY_DN29324_c0_g1	hypothetical protein KI387_007334, partial [Taxus chinensis])	5.484	2.455103627	3.43E-11	8.38E-09	yes	up	2.68	4.59	4.17	0.5	0.6	0.69	3.813333333	0.596666667
TRINITY_DN2932_c0_g1	hypothetical protein KI387_028077, partial [Taxus chinensis])	6.228	2.638739588	3.70E-05	0.001249301	yes	up	12.08	34.8	9.42	2.53	4.12	0.94	18.76666667	2.53
TRINITY_DN2932_c2_g2	hypothetical protein KI387_028077, partial [Taxus chinensis])	26.629	4.734903974	5.19E-05	0.001630455	yes	up	3.28	26.25	1.03	0.06	0	0.26	10.18666667	0.106666667
TRINITY_DN2937_c0_g2	hypothetical protein KI387_032013, partial [Taxus chinensis])	2.664	1.413859627	0.000309837	0.006612542	yes	up	10.8	11.28	12.95	5.34	3.76	2.19	11.67666667	3.763333333
TRINITY_DN29381_c0_g1	hypothetical protein KI387_030411, partial [Taxus chinensis])	57.188	5.837640551	2.65E-06	0.000139893	yes	up	3.13	5.83	2.7	0	0	0.16	3.886666667	0.053333333
TRINITY_DN29418_c0_g1	hypothetical protein KI387_040957, partial [Taxus chinensis])	0.148	-2.759609051	0.001426192	0.020993209	yes	down	0.18	0.1	0.35	1.32	0.83	1.28	0.21	1.143333333
TRINITY_DN2942_c1_g1		0.34	-1.555779355	0.000917101	0.015204126	yes	down	3.9	3.23	4.47	6.59	6.5	15.84	3.866666667	9.643333333
TRINITY_DN2943_c0_g1	unknown [Picea sitchensis])	0.37	-1.434571692	1.70E-08	1.75E-06	yes	down	496.64	397.95	493.34	893.12	1423.33	1506.86	462.6433333	1274.436667
TRINITY_DN2944_c1_g1	unnamed protein product [Miscanthus lutarioriparius])	12.744	3.67172172	1.03E-06	6.24E-05	yes	up	5.7	8.74	7.42	0.66	0	0.75	7.286666667	0.47
TRINITY_DN29494_c0_g1		0.069	-3.858084813	0.002269253	0.029351758	yes	down	0.66	0.81	0	2.66	18.85	0.53	0.49	7.346666667
TRINITY_DN2950_c0_g2	hypothetical protein 0_14601_01, partial [Pinus radiata])	13.178	3.720017327	7.02E-11	1.54E-08	yes	up	7.3	9.07	8	0.51	0.14	0.89	8.123333333	0.513333333
TRINITY_DN29511_c0_g1		71.301	6.155856635	0.000149297	0.003760381	yes	up	2.34	0.98	2.78	0	0	0	2.033333333	0
TRINITY_DN29513_c0_g1	unknown [Picea sitchensis])	23.712	4.567567155	2.07E-06	0.000113508	yes	up	2.91	1.86	5.27	0.22	0.15	0	3.346666667	0.123333333
TRINITY_DN29570_c0_g1		0.016	-5.974467309	0.003173279	0.037402869	yes	down	0	0	0	4.28	0.18	1.47	0	1.976666667
TRINITY_DN2961_c0_g2		6.055	2.598193347	0.000179391	0.004314581	yes	up	15.74	10.75	14.71	0.27	3.3	2.24	13.73333333	1.936666667
TRINITY_DN29626_c0_g1	unknown [Picea sitchensis])	0.01	-6.580804286	0.003595979	0.040909057	yes	down	0	0	0	0	1.55	2.29	0	1.28
TRINITY_DN29650_c0_g1	unknown [Picea sitchensis])	0.09	-3.470660464	0.000542181	0.010027053	yes	down	0.66	0.46	0.54	0.25	8.68	6.72	0.553333333	5.216666667
TRINITY_DN2965_c0_g1	unknown [Picea sitchensis])	20.025	4.323764794	1.75E-05	0.000680543	yes	up	2.73	4.82	7.4	0.2	0.2	0	4.983333333	0.133333333
TRINITY_DN2966_c0_g2	PrLTP1 [Pinus radiata])	162.975	7.348503343	1.97E-05	0.000748739	yes	up	4.39	8.71	0.49	0	0	0	4.53	0
TRINITY_DN29693_c0_g1		0.02	-5.628141254	0.000188029	0.004485364	yes	down	0	0.05	0	1.41	0.52	0.65	0.016666667	0.86
TRINITY_DN2971_c0_g3	unknown [Picea sitchensis])	3.374	1.754622389	0.003956567	0.043721633	yes	up	24.8	16.54	19.65	1.11	7.31	6.72	20.33	5.046666667
TRINITY_DN29773_c0_g1	unknown [Picea sitchensis])	0.346	-1.532634297	0.000225988	0.005152811	yes	down	41.71	26.07	42.09	76.94	53.07	139.76	36.62333333	89.92333333
TRINITY_DN29841_c3_g1		104.203	6.70325203	7.44E-05	0.002171322	yes	up	3.47	0.48	3.58	0	0	0	2.51	0
TRINITY_DN29845_c0_g3		0.098	-3.349550467	0.000276613	0.006019862	yes	down	0.45	0.51	0.08	1.54	6.36	1.43	0.346666667	3.11
TRINITY_DN2986_c0_g2	unknown [Picea sitchensis])	3.266	1.707315888	2.47E-09	3.30E-07	yes	up	51.65	28.91	38.65	13.05	7.11	10.79	39.73666667	10.31666667
TRINITY_DN29988_c0_g1		12.705	3.667330812	0.003647158	0.041315102	yes	up	38.44	57.3	32.59	8	0	0	42.77666667	2.666666667
TRINITY_DN3004_c0_g1		4.561	2.189241804	0.001097345	0.017382137	yes	up	11.05	12.27	12.74	3.8	5.58	0.4	12.02	3.26
TRINITY_DN3006_c0_g1	tRNA-specific adenosine deaminase TAD2 isoform X1 [Nymphaea colorata])	2.218	1.149127952	0.00013973	0.003590017	yes	up	5.55	8.16	6.36	3.14	2.14	2.13	6.69	2.47
TRINITY_DN3008_c0_g1	hypothetical protein KI387_035942 [Taxus chinensis])	0.27	-1.890087277	9.62E-05	0.002677518	yes	down	4.6	2.64	3.62	14.76	6.1	23.04	3.62	14.63333333
TRINITY_DN3009_c0_g3		3.032	1.600401015	1.03E-05	0.000436916	yes	up	8.15	7.21	10.62	2.89	3.02	1.77	8.66	2.56
TRINITY_DN30169_c0_g1	unknown [Picea sitchensis])	7.307	2.869349047	0.003972849	0.043810821	yes	up	28.58	9.58	8.98	2.94	2.49	0	15.71333333	1.81
TRINITY_DN30169_c0_g2	unknown [Picea sitchensis])	10.693	3.418660609	3.92E-05	0.001308712	yes	up	29.09	15.23	30.57	2.78	0	2.53	24.96333333	1.77
TRINITY_DN30172_c0_g1		0.024	-5.363897968	0.00052213	0.009749009	yes	down	0	0.07	0	0.57	1.5	0.56	0.023333333	0.876666667
TRINITY_DN30179_c0_g1	unknown [Picea sitchensis])	0.289	-1.790126872	0.003651586	0.041336007	yes	down	357.16	211.15	148.47	806.97	185.03	871.84	238.9266667	621.28
TRINITY_DN3017_c0_g1	TCP transcription factor 5 isoform X1 [Solanum lycopersicum])	0.428	-1.222668754	0.001025646	0.016549391	yes	down	2.32	2	2.78	2.86	6.68	6.53	2.366666667	5.356666667
TRINITY_DN30181_c0_g1	TIR/NBS, partial [Pinus taeda])	0.02	-5.634375231	0.001483606	0.021539535	yes	down	0	0	0	2.39	7.15	6.62	0	5.386666667
TRINITY_DN30189_c0_g1	class III HD-Zip protein, partial [Keteleeria evelyniana])	313.685	8.293171506	2.66E-10	4.85E-08	yes	up	2.02	1.12	1.56	0	0	0	1.566666667	0
TRINITY_DN30194_c0_g2		0.034	-4.896373537	0.002411907	0.030811009	yes	down	0.27	0	0	3.36	1.18	2.52	0.09	2.353333333
TRINITY_DN30196_c0_g1	hypothetical protein KI387_018735, partial [Taxus chinensis])	0.167	-2.57949156	0.000155892	0.003877689	yes	down	0.31	0.18	0.19	1.06	0.92	1.54	0.226666667	1.173333333
TRINITY_DN3021_c3_g2	hypothetical protein KI387_002669 [Taxus chinensis])	4.628	2.210307249	0.000581451	0.010594183	yes	up	0.99	1.11	1.11	0.2	0.15	0.24	1.07	0.196666667
TRINITY_DN30228_c0_g1	unknown [Picea sitchensis])	20.948	4.388734599	5.27E-05	0.00164503	yes	up	1.5	3.37	1.3	0.19	0.06	0	2.056666667	0.083333333
TRINITY_DN30229_c0_g1		0.016	-5.948099748	0.000961468	0.015776262	yes	down	0	0	0	2.43	8.81	1.76	0	4.333333333
TRINITY_DN3028_c0_g1		0.36	-1.47314006	0.000348394	0.007204878	yes	down	10.71	13.82	12.49	28.79	18.47	31.83	12.34	26.36333333
TRINITY_DN3034_c1_g1	expansin A1 [Perilla frutescens var. frutescens])	5.039	2.333237261	0.000176745	0.004279984	yes	up	4.61	4.02	9.86	1.65	0.38	1.08	6.163333333	1.036666667
TRINITY_DN30374_c0_g1		0.052	-4.274321727	0.001282532	0.0195886	yes	down	0.08	0	0.09	0.81	0.87	0.97	0.056666667	0.883333333
TRINITY_DN30399_c0_g1		53.11	5.73091244	0.000570464	0.010447528	yes	up	3.53	2.35	4.1	0	0	0	3.326666667	0
TRINITY_DN3047_c0_g2	unknown [Picea sitchensis])	5.345	2.418194376	0.000148558	0.00374471	yes	up	17.02	5.78	10.37	0.8	2.37	2.04	11.05666667	1.736666667
TRINITY_DN3049_c0_g1		0.428	-1.223462219	0.003455565	0.039728287	yes	down	1.02	1.3	1.17	3.2	2.76	2.62	1.163333333	2.86
TRINITY_DN30623_c1_g3	unknown [Picea sitchensis])	0.011	-6.507293024	0.001410898	0.020833525	yes	down	0	0	0	0.61	0.4	8.24	0	3.083333333
TRINITY_DN30626_c0_g1		12.701	3.666883342	0.002493812	0.031495115	yes	up	1.14	0.91	0.78	0	0.13	0.06	0.943333333	0.063333333
TRINITY_DN3073_c0_g1	hypothetical protein KI387_010291 [Taxus chinensis])	0.231	-2.117029204	0.001227375	0.018990295	yes	down	21.46	6.09	2.8	45.65	44.15	27.44	10.11666667	39.08
TRINITY_DN3080_c0_g1	Voltage dependent potassium channel [Parasponia andersonii])	0.466	-1.101619341	5.25E-06	0.000247706	yes	down	26.46	33.56	32.16	49.06	74.27	48.96	30.72666667	57.43
TRINITY_DN3083_c0_g1	unknown [Picea sitchensis])	2.724	1.44557177	0.000334251	0.007021238	yes	up	42.46	66.08	52.57	20.85	7.42	14.76	53.70333333	14.34333333
TRINITY_DN3083_c0_g4	hypothetical protein KI387_043761 [Taxus chinensis])	26.516	4.728798207	2.10E-29	9.60E-26	yes	up	2.61	3.77	5.67	0.13	0.14	0.12	4.016666667	0.13
TRINITY_DN3088_c0_g1		0.037	-4.7624205	1.42E-12	4.89E-10	yes	down	45.95	99.71	84.21	283.44	95.01	152.92	76.62333333	177.1233333
TRINITY_DN30929_c0_g1	unknown [Picea sitchensis])	34.014	5.088076047	8.15E-07	5.06E-05	yes	up	2.57	1.66	3.28	0.35	0	0.1	2.503333333	0.15
TRINITY_DN30968_c0_g1	hypothetical protein KI387_017022 [Taxus chinensis])	63.173	5.981226913	0.001565245	0.022449904	yes	up	1.26	10.59	2.97	0	0	0	4.94	0
TRINITY_DN3100_c0_g1		2.94	1.555829207	0.000747132	0.012956629	yes	up	11.16	18.8	12	5.54	3.78	2.61	13.98666667	3.976666667
TRINITY_DN31018_c0_g1	unknown [Picea sitchensis])	0.097	-3.362898327	0.000673904	0.011952178	yes	down	1.17	1.03	1.13	2.34	24.17	3.07	1.11	9.86
TRINITY_DN3103_c0_g2		7.085	2.824682463	0.000482384	0.009219443	yes	up	1.61	2.94	1.68	0.07	0.28	0.38	2.076666667	0.243333333
TRINITY_DN31088_c0_g1	hypothetical protein ISN45_Aa07g015710 [Arabidopsis thaliana x Arabidopsis arenosa])	3.243	1.697466365	0.002014146	0.026944774	yes	up	8.08	14.75	6.38	3.03	1.71	2.58	9.736666667	2.44
TRINITY_DN31152_c0_g1		0.003	-8.610066253	6.15E-08	5.38E-06	yes	down	0	0	0	1.02	15.55	4.13	0	6.9
TRINITY_DN31164_c0_g1		32.053	5.002392361	0.001554191	0.022387319	yes	up	0.47	1.16	0.51	0.06	0	0	0.713333333	0.02
TRINITY_DN3121_c0_g1	unknown [Picea sitchensis])	0.006	-7.361172798	1.15E-08	1.25E-06	yes	down	0.09	0.03	0.05	1.04	22.97	2.21	0.056666667	8.74
TRINITY_DN31220_c0_g1		39.792	5.314399765	0.000257035	0.005694444	yes	up	7.7	1.19	5.86	0	0	0.29	4.916666667	0.096666667
TRINITY_DN3123_c0_g1	R2R3-MYB transcription factor MYB13 [Picea glauca])	2.192	1.132300179	0.002005492	0.026844997	yes	up	12.39	6.83	9.28	4.9	3.75	3.15	9.5	3.933333333
TRINITY_DN31264_c0_g1		0.01	-6.696740449	3.18E-05	0.001103851	yes	down	0	0.79	1.08	0.75	48.73	91.75	0.623333333	47.07666667
TRINITY_DN31273_c0_g3	unknown [Picea sitchensis])	0.224	-2.160899991	2.72E-05	0.000970284	yes	down	0.51	0.68	0.29	2.4	1.41	1.93	0.493333333	1.913333333
TRINITY_DN312_c0_g2	unknown [Picea sitchensis])	0.002	-9.278173403	0.003186622	0.037494875	yes	down	0.15	0	0	59.85	26.75	0	0.05	28.86666667
TRINITY_DN31330_c0_g2	hypothetical protein KI387_029812, partial [Taxus chinensis])	0.263	-1.927300229	0.000371815	0.007539559	yes	down	0.55	0.49	0.7	2.92	2.01	1.35	0.58	2.093333333
TRINITY_DN31340_c0_g1	unknown [Picea sitchensis])	18.307	4.194347192	0.004279551	0.046128367	yes	up	2.52	1.81	3.45	0.91	0	0	2.593333333	0.303333333
TRINITY_DN31341_c0_g2	hypothetical protein KI387_002669 [Taxus chinensis])	14.835	3.890936978	0.001674071	0.023588049	yes	up	0.79	1.57	1.11	0	0	0.19	1.156666667	0.063333333
TRINITY_DN3134_c0_g1	unknown [Picea sitchensis])	11.926	3.576012466	0.001174746	0.018362857	yes	up	9.4	9.3	9.18	1.4	0.46	0	9.293333333	0.62
TRINITY_DN31350_c0_g1	hypothetical protein KI387_010273, partial [Taxus chinensis])	133.51	7.060799378	1.46E-05	0.00058383	yes	up	1.12	4.99	0.9	0	0	0	2.336666667	0
TRINITY_DN31355_c0_g1		50.08	5.64616754	0.002197774	0.028658797	yes	up	2.14	3.77	0.82	0	0	0	2.243333333	0
TRINITY_DN31419_c0_g4		35.26	5.139959326	0.001680905	0.023653104	yes	up	0.79	14.92	12.94	0	0	0.59	9.55	0.196666667
TRINITY_DN31512_c2_g1	putative TIR-NBS-LRR protein [Pinus monticola])	6.706	2.74544493	1.65E-05	0.00064605	yes	up	0.87	1.26	1.1	0.05	0.16	0.21	1.076666667	0.14
TRINITY_DN3152_c0_g1	unknown [Picea sitchensis])	4.163	2.057603602	1.12E-06	6.71E-05	yes	up	54.35	30.81	39.39	5.57	4.17	11.95	41.51666667	7.23
TRINITY_DN3152_c1_g1	unknown [Picea sitchensis])	3.898	1.962862449	3.39E-10	5.93E-08	yes	up	21.46	12.16	14.21	4.96	1.69	3.42	15.94333333	3.356666667
TRINITY_DN31755_c0_g4		0.006	-7.326165889	2.30E-05	0.000851888	yes	down	0.07	0.07	0	0	9.73	10.15	0.046666667	6.626666667
TRINITY_DN31814_c0_g1		6.348	2.666310156	0.001402478	0.020747466	yes	up	4.43	6.61	11.96	1.28	0.18	2.22	7.666666667	1.226666667
TRINITY_DN3181_c0_g1	unknown [Picea sitchensis])	0.38	-1.396108578	0.003563401	0.040610589	yes	down	75.85	37.15	67.9	117.91	69.07	222.49	60.3	136.49
TRINITY_DN31828_c0_g1	Cationic peroxidase 2 [Nymphaea thermarum])	7.167	2.841313439	3.20E-06	0.000164765	yes	up	3.42	2.99	3.54	0.11	0.49	0.58	3.316666667	0.393333333
TRINITY_DN31830_c0_g1		0.157	-2.670934804	0.003186941	0.037494875	yes	down	0.13	0.2	0.14	0.88	1.11	0.61	0.156666667	0.866666667
TRINITY_DN3185_c0_g1		6.118	2.613171542	3.90E-05	0.001306132	yes	up	2.35	2.67	3.43	0.57	1.1	1.83	2.816666667	1.166666667
TRINITY_DN31869_c0_g1	unknown [Picea sitchensis])	0.008	-7.026343909	0.001631083	0.023145326	yes	down	0	0	0	29.17	0	86.41	0	38.52666667
TRINITY_DN31894_c0_g1	unknown [Picea sitchensis])	8.742	3.127901088	1.86E-18	1.93E-15	yes	up	15.75	33.21	24.23	2.12	3.02	2.02	24.39666667	2.386666667
TRINITY_DN3190_c0_g1	bHLH48, partial [Pinus massoniana])	0.488	-1.035626364	0.000913565	0.015176934	yes	down	8.65	11.61	10.79	15.02	21.42	11.71	10.35	16.05
TRINITY_DN31930_c0_g1		0.02	-5.627889319	1.49E-06	8.60E-05	yes	down	0	0.17	0.1	1.31	7.09	2.89	0.09	3.763333333
TRINITY_DN3209_c0_g1	nucleolar protein 6 [Amborella trichopoda])	2.303	1.203775297	2.14E-08	2.15E-06	yes	up	41.81	40.49	42.84	8.72	8.82	4.21	41.71333333	7.25
TRINITY_DN3216_c0_g2	unknown [Picea sitchensis])	7.916	2.984760547	2.68E-05	0.000958109	yes	up	37.7	32.91	26.08	2.52	0.87	5.97	32.23	3.12
TRINITY_DN32203_c0_g2	unknown [Picea sitchensis])	0.055	-4.176281817	0.001131402	0.017833364	yes	down	1.1	1.66	0	6	34.89	1.69	0.92	14.19333333
TRINITY_DN32204_c0_g1	unknown [Picea sitchensis])	10.65	3.412726502	5.37E-08	4.79E-06	yes	up	9.28	12.92	18.23	1.17	0.37	1.62	13.47666667	1.053333333
TRINITY_DN3220_c0_g1	unknown [Picea sitchensis])	2.229	1.156103952	0.00464775	0.048783088	yes	up	214.52	262.03	274.6	41.94	141.85	104.96	250.3833333	96.25
TRINITY_DN3221_c0_g1	unknown [Picea sitchensis])	2.032	1.022744812	0.000670177	0.011910211	yes	up	39.78	43.8	45.82	18.17	12.28	20.01	43.13333333	16.82
TRINITY_DN32304_c0_g1		47.897	5.581861318	0.00133925	0.020086663	yes	up	1.13	1.08	2.36	0	0	0	1.523333333	0
TRINITY_DN3239_c0_g1		0.003	-8.286273687	5.94E-06	0.000276673	yes	down	0	0	0	0.03	3.72	1.66	0	1.803333333
TRINITY_DN32412_c0_g1	uncharacterized protein LOC113871870 [Abrus precatorius])	5.538	2.46940703	3.38E-07	2.37E-05	yes	up	35.04	24.7	47.09	6.62	2.35	8.1	35.61	5.69
TRINITY_DN3241_c0_g1	hypothetical protein KI387_012860, partial [Taxus chinensis])	0.448	-1.158743145	5.13E-05	0.001616318	yes	down	2.65	3.47	3.28	24.18	16.91	12.17	3.133333333	17.75333333
TRINITY_DN3249_c0_g1	NPF family transporter [Pinus pinaster])	4.414	2.141928662	0.000125395	0.003306637	yes	up	18.4	18.29	27.38	5.12	1.19	5.94	21.35666667	4.083333333
TRINITY_DN3255_c0_g1	unknown [Picea sitchensis])	2.154	1.106823186	0.001042568	0.016766191	yes	up	104.56	120.06	171.25	58.05	32.47	64.5	131.9566667	51.67333333
TRINITY_DN3258_c0_g1	unknown [Picea sitchensis])	2.054	1.038370319	0.003446314	0.039659248	yes	up	34.25	55.32	25.66	12.79	15.28	19.81	38.41	15.96
TRINITY_DN3262_c0_g1	PRR1 [Picea abies])	0.429	-1.219749093	1.80E-09	2.50E-07	yes	down	8.05	6.59	7.22	14.76	17.07	12.83	7.286666667	14.88666667
TRINITY_DN32630_c0_g2		0.128	-2.970014977	1.91E-11	4.99E-09	yes	down	45.95	40.29	50.13	133.72	320.95	346.68	45.45666667	267.1166667
TRINITY_DN32672_c0_g1	unknown [Picea sitchensis])	3.392	1.76199353	0.000820213	0.013922309	yes	up	3.9	6.01	4.96	1.38	1.57	0.75	4.956666667	1.233333333
TRINITY_DN32696_c0_g1		0.025	-5.347048572	0.002999362	0.035900467	yes	down	0	0	0	6.3	8.97	9.12	0	8.13
TRINITY_DN32697_c0_g1	hypothetical protein KI387_001218, partial [Taxus chinensis])	4.065	2.023238653	1.15E-05	0.000477197	yes	up	3.19	4.02	2.96	1.04	0.78	0.36	3.39	0.726666667
TRINITY_DN32716_c1_g1	hypothetical protein KI387_029920, partial [Taxus chinensis])	3.842	1.941919876	3.61E-05	0.001223153	yes	up	0.99	1.08	0.77	0.2	0.29	0.15	0.946666667	0.213333333
TRINITY_DN32722_c0_g1	hypothetical protein KI387_031384 [Taxus chinensis])	0.004	-7.962795021	1.87E-07	1.43E-05	yes	down	0	0	0	0.39	0.64	2.25	0	1.093333333
TRINITY_DN32726_c0_g1	pectin methylesterase 17 [Cunninghamia lanceolata])	0.003	-8.323872652	1.67E-08	1.73E-06	yes	down	0.03	0	0	0.45	4.86	4.34	0.01	3.216666667
TRINITY_DN32726_c1_g1	unknown [Picea sitchensis])	0.014	-6.197960048	0.000116707	0.003123861	yes	down	0.03	0.03	0	2.14	2.21	0.03	0.02	1.46
TRINITY_DN32740_c0_g1		2.049	1.035129965	0.000691568	0.012204609	yes	up	8.07	13.86	9.53	5.11	4.49	3.6	10.48666667	4.4
TRINITY_DN32748_c0_g1	PREDICTED: EVI5-like protein isoform X2 [Tarenaya hassleriana])	45.36	5.503338827	7.91E-06	0.000350315	yes	up	1.09	2.35	1.29	0	0.05	0.04	1.576666667	0.03
TRINITY_DN32748_c0_g2	hypothetical protein KI387_022856, partial [Taxus chinensis])	20.373	4.348580692	0.002584831	0.032412139	yes	up	1.84	0.63	4.42	0	0	0.27	2.296666667	0.09
TRINITY_DN3274_c0_g2	protein IQ-DOMAIN 1 [Cinnamomum micranthum f. kanehirae])	3.495	1.805319528	1.16E-05	0.000479545	yes	up	3.91	6.63	6.55	1.36	2.05	0.83	5.696666667	1.413333333
TRINITY_DN3275_c0_g1	unknown [Picea sitchensis])	3.276	1.711991368	7.26E-05	0.002131642	yes	up	52.02	107.79	94.3	31.31	24.56	10.65	84.70333333	22.17333333
TRINITY_DN32790_c1_g1		0.005	-7.645166048	9.57E-08	8.00E-06	yes	down	0	0	0	0.76	2.56	1.31	0	1.543333333
TRINITY_DN3282_c0_g1	hypothetical protein H6P81_019977 [Aristolochia fimbriata])	0.201	-2.316292175	1.27E-06	7.48E-05	yes	down	3.07	1.81	0.86	8.85	7.32	8.8	1.913333333	8.323333333
TRINITY_DN32843_c0_g1	hypothetical protein HHK36_021570 [Tetracentron sinense])	8.006	3.001046882	0.000659395	0.011764532	yes	up	0.71	1.41	0.94	0.23	0.07	0.03	1.02	0.11
TRINITY_DN32845_c0_g2	hypothetical protein ABT39_MTgene5572 [Picea glauca])	4.026	2.009412215	0.004321817	0.046490024	yes	up	1.04	1.67	0.97	0.1	0.17	0.38	1.226666667	0.216666667
TRINITY_DN3284_c0_g1	unknown [Picea sitchensis])	2.452	1.293888419	0.002283815	0.029480546	yes	up	21.57	48.86	37.12	9.28	9.81	16.95	35.85	12.01333333
TRINITY_DN32905_c0_g6	hypothetical protein KI387_040363, partial [Taxus chinensis])	0.016	-5.940141385	0.001387779	0.020596654	yes	down	0	0	0	1.17	0.44	0.15	0	0.586666667
TRINITY_DN32919_c0_g4	hypothetical protein ABT39_MTgene5570 [Picea glauca])	0.381	-1.392782144	0.001619211	0.023027893	yes	down	0.62	0.52	0.63	0.77	1.98	1.34	0.59	1.363333333
TRINITY_DN32921_c0_g1		52.882	5.724703978	0.000534899	0.009944095	yes	up	0.87	0.94	1.17	0	0	0	0.993333333	0
TRINITY_DN32921_c0_g2	hypothetical protein KI387_028124, partial [Taxus chinensis])	11.755	3.555231519	0.001381439	0.020540638	yes	up	0.83	0.82	2.67	3.3	1.12	0	1.44	1.473333333
TRINITY_DN32932_c0_g3	unknown [Picea sitchensis])	51.72	5.692652647	0.00170515	0.023878817	yes	up	2.52	0.57	1.33	0	0	0	1.473333333	0
TRINITY_DN3297_c0_g1	unknown [Picea sitchensis])	0.056	-4.162331317	2.21E-05	0.000819847	yes	down	0.46	0.17	0.66	1.19	3.42	18.02	0.43	7.543333333
TRINITY_DN33003_c0_g1		56.078	5.809374982	0.000374231	0.00757652	yes	up	2.59	3.12	2.68	0	0	0	2.796666667	0
TRINITY_DN3302_c0_g1	putative truncated TIR-NBS-LRR protein [Pinus monticola])	2.449	1.292356007	4.55E-05	0.001472759	yes	up	17.16	17.09	13.23	7.03	4.3	8.15	15.82666667	6.493333333
TRINITY_DN3302_c0_g3	NB-ARC [Pinus tabuliformis])	0.14	-2.831784186	2.47E-06	0.000131722	yes	down	0.78	0.63	0.26	1.79	3.76	4.84	0.556666667	3.463333333
TRINITY_DN3302_c2_g1	unknown [Picea sitchensis])	0.315	-1.664889654	0.004432739	0.047364907	yes	down	21.87	9.35	8.89	19.36	41.07	26.87	13.37	29.1
TRINITY_DN3302_c3_g1	unknown [Picea sitchensis])	0.179	-2.479976645	0.002168786	0.02839646	yes	down	4.55	5.85	8.69	5.97	7.98	16.95	6.363333333	10.3
TRINITY_DN3309_c0_g1	legumin-like storage protein [Pseudotsuga menziesii])	0.05	-4.315667771	0.001452668	0.021263954	yes	down	13.77	46.8	23.44	149.48	1547.04	27.76	28.00333333	574.76
TRINITY_DN33200_c0_g3		0.01	-6.695429979	0.000357466	0.007312184	yes	down	0	0	0	0.41	1.56	0.07	0	0.68
TRINITY_DN33209_c0_g1		0.026	-5.274578481	0.000498481	0.009431373	yes	down	0	0.46	0.23	0.37	23.07	3.54	0.23	8.993333333
TRINITY_DN33286_c0_g2	unknown [Picea sitchensis])	15.301	3.935518064	0.000166793	0.004094739	yes	up	14.86	7.18	7.94	0	0.4	1.21	9.993333333	0.536666667
TRINITY_DN33308_c0_g2	(+)-sabinene synthase [Picea sitchensis])	25.259	4.658746754	1.13E-06	6.73E-05	yes	up	13.55	2.76	5.1	0	0.6	1.77	7.136666667	0.79
TRINITY_DN3331_c0_g1	hypothetical protein KI387_035818, partial [Taxus chinensis])	0.272	-1.880577936	0.003394043	0.03926762	yes	down	3.34	3.45	4.37	39.18	5.85	4.09	3.72	16.37333333
TRINITY_DN33321_c0_g3	hypothetical protein KI387_029518, partial [Taxus chinensis])	4.628	2.210315844	0.002190453	0.028591696	yes	up	0.52	1.44	1.33	0.14	0.28	0.3	1.096666667	0.24
TRINITY_DN33336_c0_g1	unknown [Picea sitchensis])	0.435	-1.200772043	7.72E-07	4.83E-05	yes	down	11.65	8.96	7.64	16.44	21.53	20.27	9.416666667	19.41333333
TRINITY_DN3337_c1_g1		0.001	-10.34052537	1.25E-40	8.03E-37	yes	down	0.63	0	0.48	322.02	233.28	570.38	0.37	375.2266667
TRINITY_DN3339_c0_g1	unknown [Picea sitchensis])	0.104	-3.264926948	0.002462214	0.0311978	yes	down	2.4	3.66	3.05	8.31	56.73	0.9	3.036666667	21.98
TRINITY_DN33426_c0_g1		3.66	1.871779895	0.002652846	0.032946515	yes	up	9.52	7.4	7.75	0.74	1.9	2.65	8.223333333	1.763333333
TRINITY_DN3344_c1_g1		0.073	-3.785538098	9.80E-07	6.01E-05	yes	down	0.5	0.15	0.07	2.02	3.35	2.57	0.24	2.646666667
TRINITY_DN3345_c1_g1	unknown [Picea sitchensis])	16.396	4.035272886	0.000706225	0.012429011	yes	up	31.71	20.91	20.05	0	3.55	0	24.22333333	1.183333333
TRINITY_DN3346_c0_g1		19.67	4.297939229	0.004502479	0.047932508	yes	up	7.49	12.78	0	0.18	0.54	0.16	6.756666667	0.293333333
TRINITY_DN3349_c0_g1		91.961	6.522945516	1.98E-05	0.000750483	yes	up	10.44	13.19	28.11	0	0	0	17.24666667	0
TRINITY_DN3355_c0_g1	unknown [Picea sitchensis])	0.306	-1.709920796	0.003156193	0.037288491	yes	down	1.79	1.18	1.67	7.28	4.6	1.51	1.546666667	4.463333333
TRINITY_DN33593_c0_g1		11.976	3.582067469	0.004553931	0.04814948	yes	up	2.57	2.8	1.66	0	0.51	0	2.343333333	0.17
TRINITY_DN3359_c0_g1	unknown [Picea sitchensis])	3.274	1.711066561	0.001347269	0.020146503	yes	up	32.34	74.31	25.34	15.04	7.16	8.41	43.99666667	10.20333333
TRINITY_DN33657_c0_g2	unknown [Picea sitchensis])	0.015	-6.016166124	5.12E-05	0.001614368	yes	down	0.05	0	0	0.62	0.65	2.68	0.016666667	1.316666667
TRINITY_DN33720_c0_g1	unknown [Picea sitchensis])	2.425	1.278096451	0.001509217	0.021851912	yes	up	22.98	34.65	22.64	12.95	12.94	5.28	26.75666667	10.39
TRINITY_DN33782_c0_g1		0.006	-7.352865004	1.16E-05	0.00048016	yes	down	0	0	0	2.56	0.32	0.46	0	1.113333333
TRINITY_DN3379_c0_g1	unknown [Picea sitchensis])	2.326	1.217610232	2.29E-07	1.68E-05	yes	up	19.39	30.45	20.46	8.21	10.1	8.99	23.43333333	9.1
TRINITY_DN33846_c0_g1	unknown [Picea sitchensis])	0.033	-4.91163211	0.000108712	0.002947822	yes	down	0.55	0.57	0.65	0.2	37.59	9.56	0.59	15.78333333
TRINITY_DN3384_c0_g2	unknown [Picea sitchensis])	2.228	1.155663493	0.000669494	0.011906952	yes	up	15.11	20.73	12.72	7.44	9.27	7.52	16.18666667	8.076666667
TRINITY_DN33852_c0_g1	hypothetical protein KI387_023060 [Taxus chinensis])	3.13	1.646262377	0.000290306	0.006245679	yes	up	0.89	1.41	1.19	0.38	0.38	0.21	1.163333333	0.323333333
TRINITY_DN33853_c0_g1	unknown [Picea sitchensis])	19.194	4.262550738	0.002630413	0.032740051	yes	up	3.45	0.99	2.53	0.16	0	0.14	2.323333333	0.1
TRINITY_DN3388_c0_g1	hypothetical protein KI387_006264, partial [Taxus chinensis])	2.162	1.112049612	7.78E-05	0.002255843	yes	up	17.81	14.17	19.56	7.32	7.92	4.55	17.18	6.596666667
TRINITY_DN3389_c0_g1	hypothetical protein KI387_040416 [Taxus chinensis])	0.08	-3.647650866	1.10E-05	0.000459918	yes	down	0.97	0.92	1.15	1.35	31.39	7.18	1.013333333	13.30666667
TRINITY_DN3390_c0_g1		2.146	1.101784257	4.17E-10	7.07E-08	yes	up	23.16	26.14	21.46	9.69	9.07	9.7	23.58666667	9.486666667
TRINITY_DN3391_c4_g2	unknown [Picea sitchensis])	0.155	-2.69130832	0.003358276	0.038924151	yes	down	0.38	0.71	0.45	1.69	4.35	2.07	0.513333333	2.703333333
TRINITY_DN3392_c0_g1	unknown [Picea sitchensis])	2.133	1.092564451	0.000533822	0.009929834	yes	up	23.39	21.44	26.49	9.16	12.2	8.63	23.77333333	9.996666667
TRINITY_DN33948_c0_g3	unknown [Picea sitchensis])	0.002	-9.254723277	1.21E-11	3.39E-09	yes	down	0.07	0	0	22.87	11.72	4.13	0.023333333	12.90666667
TRINITY_DN33959_c2_g1	unknown [Picea sitchensis])	21.036	4.394798274	0.000482951	0.009221657	yes	up	0.49	1.98	2.75	0	0.22	0	1.74	0.073333333
TRINITY_DN3398_c0_g1	unknown [Picea sitchensis])	2.485	1.313183344	1.47E-05	0.000587644	yes	up	40.35	60.24	50.28	24.04	12.53	21.88	50.29	19.48333333
TRINITY_DN33_c1_g4	unknown [Picea sitchensis])	0.451	-1.150186165	0.000321149	0.006804072	yes	down	42.03	26.99	22.19	49.65	60.06	64.33	30.40333333	58.01333333
TRINITY_DN34015_c0_g2	Retrovirus-related Pol polyprotein from transposon TNT 1-94 [Vitis vinifera])	87.908	6.457916434	1.26E-05	0.000513288	yes	up	0.98	1.03	0.94	0	0	0	0.983333333	0
TRINITY_DN3405_c0_g1	unknown [Picea sitchensis])	2.345	1.229419962	0.003313103	0.038543203	yes	up	15.79	15.97	11.98	7.53	6.29	3.59	14.58	5.803333333
TRINITY_DN3405_c0_g2	unknown [Picea sitchensis])	9.236	3.207325911	0.002207021	0.028740215	yes	up	0.52	3.08	1.47	0.07	0.14	0.25	1.69	0.153333333
TRINITY_DN34122_c0_g1		2.9	1.536074692	0.001283358	0.019589256	yes	up	7.07	10.11	7.79	5.11	5.17	2.5	8.323333333	4.26
TRINITY_DN34136_c0_g1	hypothetical protein KI387_023983, partial [Taxus chinensis])	3.359	1.747946669	0.000364115	0.007423588	yes	up	1.11	1.82	1.27	0.4	0.53	0.17	1.4	0.366666667
TRINITY_DN34241_c0_g1		9.721	3.281139679	0.00020345	0.004767978	yes	up	24.21	21.85	15.81	4.37	0.35	0.62	20.62333333	1.78
TRINITY_DN3426_c0_g1	cytochrome P450 86B1 [Cinnamomum micranthum f. kanehirae])	6.738	2.75239562	0.000359395	0.007346947	yes	up	1.01	4.96	4.08	0.39	0.5	0.39	3.35	0.426666667
TRINITY_DN3429_c0_g1		0.002	-8.721859491	7.08E-11	1.54E-08	yes	down	0	0	0	7.99	3	4.26	0	5.083333333
TRINITY_DN34348_c0_g1		0.007	-7.088653921	0.000210702	0.004902041	yes	down	0	0	0	1.09	0.22	7.61	0	2.973333333
TRINITY_DN34355_c0_g1	unknown [Picea sitchensis])	0.226	-2.146448754	0.000238959	0.005390966	yes	down	24.9	15.02	15.12	74.85	79.96	30.35	18.34666667	61.72
TRINITY_DN34362_c0_g1		0.012	-6.323626684	4.06E-05	0.001341914	yes	down	0	0	0	2.76	4.7	2.86	0	3.44
TRINITY_DN34388_c0_g3	hypothetical protein KI387_001818 [Taxus chinensis])	0.01	-6.589981981	0.001926901	0.026149159	yes	down	0.22	0.18	0.12	38.12	5.89	0	0.173333333	14.67
TRINITY_DN34432_c0_g3	hypothetical protein KI387_007392, partial [Taxus chinensis])	147.642	7.205957697	2.08E-07	1.55E-05	yes	up	0.73	1.16	1.26	0	0	0	1.05	0
TRINITY_DN34434_c1_g1		47.322	5.5644443	0.001082086	0.017244759	yes	up	32.6	42.87	35.52	0	0	0	36.99666667	0
TRINITY_DN34442_c0_g1	hypothetical protein KI387_040310, partial [Taxus chinensis])	8.202	3.035965186	9.89E-05	0.002741865	yes	up	48.27	78.33	42.48	3.34	6.8	5.8	56.36	5.313333333
TRINITY_DN34447_c0_g1		2.382	1.252004468	0.000863204	0.014437691	yes	up	22.92	28.78	29.02	6.13	10.27	10.52	26.90666667	8.973333333
TRINITY_DN34494_c0_g1		0.077	-3.700368899	0.001336275	0.020086663	yes	down	0.27	0.49	0.31	1.24	5.91	4.8	0.356666667	3.983333333
TRINITY_DN3453_c0_g2	hypothetical protein L3X38_016726 [Prunus dulcis])	2.911	1.541411278	0.00033931	0.007075546	yes	up	16.72	27.01	10.86	8.72	5.61	3.32	18.19666667	5.883333333
TRINITY_DN3459_c0_g3		7.919	2.98534396	3.56E-06	0.00018014	yes	up	2.66	3.77	2.66	0.22	0.29	0.45	3.03	0.32
TRINITY_DN3460_c0_g1	hypothetical protein KI387_012321 [Taxus chinensis])	2.377	1.24923976	0.001898366	0.02584959	yes	up	17.23	32.66	13.9	9.41	8.92	4.9	21.26333333	7.743333333
TRINITY_DN34615_c0_g1		0.214	-2.224087282	0.004104155	0.044762764	yes	down	4.12	1.87	1.2	4.48	11.47	15.98	2.396666667	10.64333333
TRINITY_DN34739_c0_g1	unknown [Picea sitchensis])	2.171	1.118323474	6.99E-06	0.000316164	yes	up	7.75	9.74	8.04	2.9	3.53	3.69	8.51	3.373333333
TRINITY_DN34800_c0_g3	unknown [Picea sitchensis])	0.015	-6.081712439	0.000143333	0.003659119	yes	down	0	0	0	0.75	0.59	0.4	0	0.58
TRINITY_DN34839_c0_g3		0.018	-5.822056465	0.001037406	0.016705472	yes	down	0	0	0	0.47	0.74	0.17	0	0.46
TRINITY_DN34846_c0_g1	probable aquaporin SIP2-1 [Telopea speciosissima])	0.375	-1.416019207	0.000636134	0.01142152	yes	down	1	1.3	1.22	3.59	2.32	2.16	1.173333333	2.69
TRINITY_DN34918_c0_g1	unknown [Picea sitchensis])	2.559	1.355549628	0.00068119	0.01205469	yes	up	20.21	13.75	13.95	9.59	7.78	10.17	15.97	9.18
TRINITY_DN3492_c0_g1		13.91	3.798077507	1.62E-06	9.26E-05	yes	up	3.03	2.88	3.19	0.4	0.18	0	3.033333333	0.193333333
TRINITY_DN34947_c0_g1		44.88	5.488005966	0.000154639	0.003857502	yes	up	1.57	2.24	1.5	0	0	0.09	1.77	0.03
TRINITY_DN34955_c0_g3	hypothetical protein KI387_035339 [Taxus chinensis])	4.638	2.213358061	9.92E-05	0.00274566	yes	up	2.02	1.21	2.03	0.54	0.24	0.21	1.753333333	0.33
TRINITY_DN35030_c0_g1		157.883	7.302711632	1.88E-08	1.91E-06	yes	up	6.49	8.24	4.7	0	0.08	0	6.476666667	0.026666667
TRINITY_DN35044_c0_g1	unknown [Picea sitchensis])	3.293	1.719537562	0.000226508	0.005157325	yes	up	5.43	3.86	4.45	1.73	1.14	1.29	4.58	1.386666667
TRINITY_DN35049_c0_g1		0.118	-3.082762314	0.004259359	0.045972639	yes	down	0.17	0.16	0.29	0.4	2.63	0.57	0.206666667	1.2
TRINITY_DN3506_c0_g1	unknown [Picea sitchensis])	0.312	-1.681257679	0.000397156	0.007946349	yes	down	19.78	14.14	16.81	72.69	41.76	19.69	16.91	44.71333333
TRINITY_DN35134_c0_g1		64.199	6.004475492	0.000312662	0.006659517	yes	up	1.65	0.64	1.83	0	0	0	1.373333333	0
TRINITY_DN35146_c0_g2		89.311	6.480759899	1.32E-05	0.000536941	yes	up	0.96	1.18	0.8	0	0	0	0.98	0
TRINITY_DN35158_c0_g1	hypothetical protein KI387_019316, partial [Taxus chinensis])	3.153	1.656570813	2.29E-09	3.08E-07	yes	up	4.78	8.34	5.18	1.78	1.51	1.73	6.1	1.673333333
TRINITY_DN3517_c1_g2		0.009	-6.80853293	0.002150544	0.028203753	yes	down	0	0	0	7.46	0	6.11	0	4.523333333
TRINITY_DN35235_c0_g1		90.781	6.504319738	1.38E-05	0.000553549	yes	up	48.8	77.87	55.2	0	0	0	60.62333333	0
TRINITY_DN35239_c0_g1		0.082	-3.600238392	0.003727517	0.041859791	yes	down	0.3	0.28	0.7	0.85	18.25	4.99	0.426666667	8.03
TRINITY_DN35312_c0_g1	unknown [Picea sitchensis])	4.55	2.185870356	1.17E-05	0.000480955	yes	up	37.85	26.45	38.2	9.15	10.8	14.88	34.16666667	11.61
TRINITY_DN35317_c0_g2		41.688	5.381544609	0.003479658	0.03991196	yes	up	0.52	1.62	1.01	0	0	0	1.05	0
TRINITY_DN35324_c0_g1	hypothetical protein KI387_016032, partial [Taxus chinensis])	0.065	-3.942759873	0.00025037	0.005593232	yes	down	0.76	0	0.52	5.03	3.07	3.51	0.426666667	3.87
TRINITY_DN35333_c0_g1	unknown [Picea sitchensis])	0.031	-4.995222988	0.000468696	0.00900081	yes	down	0.26	0.06	0	8.13	0.49	0.49	0.106666667	3.036666667
TRINITY_DN35377_c0_g1		2.282	1.19039262	0.001601264	0.02282336	yes	up	1.26	1.73	1.67	0.7	0.48	0.58	1.553333333	0.586666667
TRINITY_DN3544_c1_g2	unknown [Picea sitchensis])	39.87	5.317244748	0.000123269	0.003264029	yes	up	3.45	0.63	1.88	0	0.1	0	1.986666667	0.033333333
TRINITY_DN35461_c0_g3		24.102	4.591066811	0.000464318	0.008932822	yes	up	1.61	0.86	1.2	0	0.07	0.06	1.223333333	0.043333333
TRINITY_DN3546_c0_g1	hypothetical protein KI387_016030 [Taxus chinensis])	0.008	-6.94473384	4.16E-21	7.83E-18	yes	down	1.43	0.27	0.27	88.37	16.52	73.28	0.656666667	59.39
TRINITY_DN35512_c0_g2	Transposon TX1 uncharacterized 149 kDa protein [Vitis vinifera])	130.204	7.024635082	2.40E-10	4.42E-08	yes	up	0.93	1.46	1.43	0	0.01	0.01	1.273333333	0.006666667
TRINITY_DN35512_c0_g3	hypothetical protein KI387_011719, partial [Taxus chinensis])	73.196	6.193693239	8.43E-05	0.002410154	yes	up	0.66	1	0.49	0	0	0	0.716666667	0
TRINITY_DN3554_c2_g1	hypothetical protein KI387_027147, partial [Taxus chinensis])	2.981	1.575974362	5.00E-05	0.001588983	yes	up	1.49	1.84	1.69	0.54	0.35	0.57	1.673333333	0.486666667
TRINITY_DN3559_c0_g4	hypothetical protein DVH24_028867 [Malus domestica])	0.017	-5.884529632	9.16E-21	1.40E-17	yes	down	0.63	0.36	0.14	6.24	10.56	9.31	0.376666667	8.703333333
TRINITY_DN3559_c0_g5		0.228	-2.13003298	0.004377436	0.046946348	yes	down	1.19	0.42	0.6	1.61	4.26	2.39	0.736666667	2.753333333
TRINITY_DN35620_c0_g2	unknown [Picea sitchensis])	0.139	-2.845448806	1.48E-05	0.000589158	yes	down	1.91	0.67	1.37	7.44	5.86	9.32	1.316666667	7.54
TRINITY_DN35626_c0_g1	unknown [Picea sitchensis])	9.52	3.250984033	4.79E-10	7.90E-08	yes	up	100.81	135.36	79.73	15.06	12.72	21.45	105.3	16.41
TRINITY_DN3564_c0_g1	unknown [Picea sitchensis])	0.099	-3.343210149	3.78E-06	0.000188522	yes	down	3.87	2.08	3.57	19.41	5.21	63.21	3.173333333	29.27666667
TRINITY_DN3564_c1_g1	hypothetical protein KI387_007321, partial [Taxus chinensis])	2.732	1.44974921	0.000224327	0.005135141	yes	up	51.32	131.22	100.23	42.62	27.23	21.88	94.25666667	30.57666667
TRINITY_DN3564_c1_g2	heat shock 70 kDa protein 1 [Hibiscus syriacus])	0.012	-6.389857971	0.000133182	0.00346348	yes	down	0	0	0	1.08	0.83	3.19	0	1.7
TRINITY_DN356_c0_g1	unknown [Picea sitchensis])	2.445	1.289878489	5.68E-06	0.000265844	yes	up	18.83	29.59	24.71	7.75	7.48	9.46	24.37666667	8.23
TRINITY_DN35713_c0_g5	unknown [Picea sitchensis])	203.393	7.668124907	8.42E-09	9.46E-07	yes	up	2.52	1.89	2.5	0	0	0	2.303333333	0
TRINITY_DN3573_c1_g1		14.626	3.870435824	0.004178235	0.045341639	yes	up	25.36	28.92	0	0.51	1.25	1.33	18.09333333	1.03
TRINITY_DN3575_c0_g1		0.279	-1.839148399	0.000927467	0.015336254	yes	down	0.95	1.81	0.99	3.7	4.99	2.14	1.25	3.61
TRINITY_DN35792_c0_g1	hypothetical protein KI387_015490, partial [Taxus chinensis])	5.667	2.502677262	0.000333025	0.007000078	yes	up	0.39	0.45	0.56	0.1	0.05	0.06	0.466666667	0.07
TRINITY_DN3599_c0_g3		31.229	4.96482817	7.20E-05	0.002121098	yes	up	13.97	10.6	10	0	0.46	0.4	11.52333333	0.286666667
TRINITY_DN359_c0_g2	hypothetical protein [Cryptomeria japonica])	4.143	2.050747557	0.000367848	0.007481519	yes	up	54.19	20.81	26.29	3.2	16.41	4.88	33.76333333	8.163333333
TRINITY_DN359_c4_g1	hypothetical protein KI387_006936, partial [Taxus chinensis])	7.028	2.813191087	0.003440189	0.039659248	yes	up	7.48	4.09	4.96	0.56	0	1.35	5.51	0.636666667
TRINITY_DN36037_c0_g1		21.497	4.426074702	0.000726943	0.012702859	yes	up	2.1	1.52	2.34	0.12	0	0.11	1.986666667	0.076666667
TRINITY_DN3604_c0_g1	unknown [Picea sitchensis])	0.291	-1.781782172	0.000496103	0.009414202	yes	down	38.42	42.63	38.2	108.56	205.35	38.26	39.75	117.39
TRINITY_DN36060_c0_g1		16.91	4.079818434	0.004605789	0.048437953	yes	up	3.84	3.6	0.32	0	0.13	0.24	2.586666667	0.123333333
TRINITY_DN36060_c0_g2	secreted RxLR effector protein 161-like [Phoenix dactylifera])	28.872	4.851613221	0.001905386	0.02592313	yes	up	1.38	3.09	0.17	0.07	0	0.06	1.546666667	0.043333333
TRINITY_DN3606_c0_g1	auxin-responsive protein SAUR71 [Brachypodium distachyon])	2.748	1.458540008	0.001139458	0.017907447	yes	up	21.85	35.16	27.87	13.07	9.11	4	28.29333333	8.726666667
TRINITY_DN36094_c0_g2	unknown [Picea sitchensis])	0.095	-3.399678913	0.001339357	0.020086663	yes	down	0.53	0.49	0.3	2.56	6.86	2.03	0.44	3.816666667
TRINITY_DN3618_c0_g1		0.014	-6.163656642	6.91E-15	3.95E-12	yes	down	0.28	0.73	0.32	16.56	71.79	53.76	0.443333333	47.37
TRINITY_DN36362_c0_g1	hypothetical protein KI387_041920, partial [Taxus chinensis])	0.011	-6.460323201	0.002504218	0.031599347	yes	down	0	0	0	0.33	4.67	0.1	0	1.7
TRINITY_DN36378_c0_g3	carboxy-terminal binding protein [Larix gmelinii])	44.519	5.476360717	0.002220404	0.028859838	yes	up	0.82	0.5	1.35	0	0	0	0.89	0
TRINITY_DN3637_c0_g1		4.919	2.298344365	3.37E-06	0.000172248	yes	up	21.34	26.81	31.3	2.9	10.01	2.04	26.48333333	4.983333333
TRINITY_DN3639_c0_g2		0.055	-4.17661689	4.76E-05	0.001527568	yes	down	0.18	0.17	0	2.14	1.22	2.11	0.116666667	1.823333333
TRINITY_DN3641_c1_g1		0.499	-1.00163269	0.003685349	0.041598898	yes	down	1.49	1.51	1.3	2.17	3.12	2.1	1.433333333	2.463333333
TRINITY_DN36451_c0_g2	hypothetical protein ABT39_MTgene3632 [Picea glauca])	4.914	2.297023235	0.000345222	0.007159656	yes	up	16.6	17.51	20.67	0.73	4.11	7.17	18.26	4.003333333
TRINITY_DN36454_c0_g1	hypothetical protein KI387_017595, partial [Taxus chinensis])	7.403	2.888014597	6.15E-09	7.29E-07	yes	up	7.51	8.2	7.62	0.71	0.59	1.32	7.776666667	0.873333333
TRINITY_DN36484_c0_g1	low molecular weight heat shock protein, partial [Pseudotsuga menziesii])	0.01	-6.654441482	3.84E-06	0.000190439	yes	down	1.16	1.91	1.2	17.2	3.37	283.24	1.423333333	101.27
TRINITY_DN3650_c0_g2	DNA ligase 1-like protein [Cinnamomum micranthum f. kanehirae])	2.261	1.177122857	5.05E-07	3.35E-05	yes	up	74.24	54.06	84.69	28.47	26.66	25.89	70.99666667	27.00666667
TRINITY_DN3654_c0_g1	unknown [Picea sitchensis])	0.441	-1.180142083	1.48E-06	8.57E-05	yes	down	20.28	15.86	17.69	26.85	38.07	37.52	17.94333333	34.14666667
TRINITY_DN36557_c0_g2		0.017	-5.863181536	0.000369393	0.007498664	yes	down	0	0	0	0.55	0.38	0.34	0	0.423333333
TRINITY_DN3657_c0_g1		0.182	-2.459300032	1.05E-06	6.38E-05	yes	down	8.82	11.08	6.58	50.02	26.27	14.83	8.826666667	30.37333333
TRINITY_DN36604_c0_g2		0.134	-2.899738739	0.000725334	0.012686227	yes	down	0.11	0.07	0.08	0.48	0.61	0.57	0.086666667	0.553333333
TRINITY_DN36683_c1_g1	unknown [Picea sitchensis])	3.588	1.843342187	6.73E-05	0.002010333	yes	up	13.99	13.35	9.09	2.76	3.23	3.07	12.14333333	3.02
TRINITY_DN3683_c0_g1	unknown [Picea sitchensis])	3.378	1.756105278	1.15E-06	6.87E-05	yes	up	190.02	227.28	164.09	25.12	54.79	61.18	193.7966667	47.03
TRINITY_DN36873_c0_g1	hypothetical protein KI387_002795, partial [Taxus chinensis])	4.375	2.129222979	0.000506384	0.00952727	yes	up	0.66	0.92	1.25	0.23	0.22	0.11	0.943333333	0.186666667
TRINITY_DN36877_c0_g1		62.648	5.969188745	0.000256976	0.005694444	yes	up	0.65	1.15	0.57	0	0	0	0.79	0
TRINITY_DN3687_c0_g1	unknown [Picea sitchensis])	2.741	1.454812114	0.002535085	0.031875754	yes	up	27.87	30.65	12.58	10.09	8.3	5.29	23.7	7.893333333
TRINITY_DN3690_c0_g1	unknown [Picea sitchensis])	0.413	-1.277131702	0.003121108	0.037033364	yes	down	495.49	344.13	535.29	589.75	678.97	1364.7	458.3033333	877.8066667
TRINITY_DN3708_c0_g1	unknown [Picea sitchensis])	0.46	-1.121153408	1.64E-07	1.26E-05	yes	down	11.71	9.84	13.83	21.06	22.58	23.29	11.79333333	22.31
TRINITY_DN37163_c0_g1		0.137	-2.86323087	0.000955088	0.015695466	yes	down	0.65	0.17	0.59	3.97	2.17	4.05	0.47	3.396666667
TRINITY_DN37169_c0_g1		0.031	-5.003426569	0.000209891	0.004893842	yes	down	3	0	1.78	59.03	54.31	1.06	1.593333333	38.13333333
TRINITY_DN37230_c0_g1	hypothetical protein KI387_012796, partial [Taxus chinensis])	0.03	-5.058787736	3.17E-08	3.05E-06	yes	down	0	0.21	0.12	3.96	1.14	2.42	0.11	2.506666667
TRINITY_DN37445_c0_g1	hypothetical protein KI387_000265, partial [Taxus chinensis])	0.482	-1.053475085	6.72E-08	5.80E-06	yes	down	28.86	32.57	36.42	68.4	55.28	51.33	32.61666667	58.33666667
TRINITY_DN37558_c0_g1		501.696	8.97067048	6.16E-13	2.32E-10	yes	up	6.71	8.68	7.45	0	0	0	7.613333333	0
TRINITY_DN3757_c0_g1	unknown [Picea sitchensis])	2.097	1.068189562	1.90E-10	3.60E-08	yes	up	23.65	24.76	28.01	12.08	11.19	10.74	25.47333333	11.33666667
TRINITY_DN37624_c0_g2		58.7	5.875287263	0.000415472	0.008184921	yes	up	2.63	1.56	4.1	0	0	0	2.763333333	0
TRINITY_DN3765_c0_g1	hypothetical protein KI387_038777 [Taxus chinensis])	3.037	1.602716097	3.10E-06	0.000160966	yes	up	54.58	135.95	99.8	25.34	34.19	22.68	96.77666667	27.40333333
TRINITY_DN37668_c0_g2	hypothetical protein KI387_021103 [Taxus chinensis])	28.39	4.827298969	0.004453909	0.04755937	yes	up	1.42	0.29	0.65	0	0.07	0	0.786666667	0.023333333
TRINITY_DN3768_c0_g1	unknown [Picea sitchensis])	0.134	-2.903938905	9.82E-05	0.002725599	yes	down	436.71	317.51	241.26	1209.47	287.2	3206.17	331.8266667	1567.613333
TRINITY_DN3768_c1_g1	unknown [Picea sitchensis])	0.027	-5.22144685	0.001211164	0.018782546	yes	down	17.63	13.27	2.39	84.84	12.67	863.09	11.09666667	320.2
TRINITY_DN37708_c0_g1	unknown [Picea sitchensis])	0.427	-1.226210095	1.63E-06	9.27E-05	yes	down	4.49	4.88	4.17	10.16	8.46	7.8	4.513333333	8.806666667
TRINITY_DN37718_c0_g1		0.047	-4.410652022	0.000915876	0.015199554	yes	down	0	0.18	0.1	1.04	3.61	0.54	0.093333333	1.73
TRINITY_DN3774_c0_g1	unknown [Picea sitchensis])	0.12	-3.064821478	0.0005435	0.010043572	yes	down	0.86	1.06	0.47	8.23	0.44	7.52	0.796666667	5.396666667
TRINITY_DN37836_c0_g1	GDSL esterase/lipase [Senna tora])	3.975	1.99090273	0.001096784	0.017381859	yes	up	1.88	1.87	1.47	0.18	0.59	0.37	1.74	0.38
TRINITY_DN3784_c4_g1		3.699	1.886975832	0.000294786	0.006333545	yes	up	2.25	2.67	2.38	0.74	0.49	0.5	2.433333333	0.576666667
TRINITY_DN37863_c0_g1	Phytoene desaturation 1 isoform 1 [Theobroma cacao])	0.413	-1.277250432	1.79E-06	0.000100755	yes	down	74.73	84.03	79.87	174.61	115.14	201.5	79.54333333	163.75
TRINITY_DN3789_c0_g2	unknown [Picea sitchensis])	0.002	-8.768866906	2.17E-70	6.94E-66	yes	down	0.77	0.18	0.1	125.66	145.57	130.76	0.35	133.9966667
TRINITY_DN3792_c0_g4		7.239	2.855780008	0.001491101	0.021618943	yes	up	15.92	16.95	14.4	0.1	0.99	4.33	15.75666667	1.806666667
TRINITY_DN3792_c0_g7		256.678	8.003816361	7.31E-20	9.36E-17	yes	up	23.04	21.18	24.94	0.16	0.08	0	23.05333333	0.08
TRINITY_DN38002_c0_g2	hypothetical protein KI387_026949 [Taxus chinensis])	87.005	6.443019682	2.60E-05	0.000936258	yes	up	0.96	1.7	0.83	0	0	0	1.163333333	0
TRINITY_DN3800_c0_g1	unknown [Picea sitchensis])	0.054	-4.215687519	2.84E-22	6.50E-19	yes	down	2.31	1.76	1.56	16.8	38.64	32.73	1.876666667	29.39
TRINITY_DN38201_c0_g1	RecName: Full=Isopimaradiene synthase, chloroplastic;AltName: Full=Terpene synthase TPS-Iso;Short=PsTPS-Iso;Flags: Precursor [Picea sitchensis])	13.871	3.794018812	0.002452202	0.031151728	yes	up	11.93	12.95	23.96	0	0	2.67	16.28	0.89
TRINITY_DN3823_c0_g2	hypothetical protein KI387_036249 [Taxus chinensis])	2.035	1.02504468	5.01E-07	3.33E-05	yes	up	16.68	16.01	19.54	8.31	8.46	6.15	17.41	7.64
TRINITY_DN3823_c0_g3	hypothetical protein 0_15072_02, partial [Pinus sylvestris])	31.172	4.962158839	3.50E-10	6.06E-08	yes	up	24.07	14.98	9.44	0	0.81	0.59	16.16333333	0.466666667
TRINITY_DN3824_c0_g1	unknown [Picea sitchensis])	0.129	-2.955910854	3.94E-12	1.22E-09	yes	down	8.25	5.32	4.07	27.2	60.4	30.28	5.88	39.29333333
TRINITY_DN3827_c0_g1	unknown [Picea sitchensis])	0.363	-1.461426111	0.001390531	0.020618366	yes	down	5.17	7.57	4.68	16.75	6.45	17.54	5.806666667	13.58
TRINITY_DN38316_c0_g1	hypothetical protein MLD38_024503 [Melastoma candidum])	5.024	2.328774723	0.000881455	0.014696877	yes	up	3.97	2.96	3.13	0.54	0.53	0.59	3.353333333	0.553333333
TRINITY_DN38328_c0_g1		6.636	2.73027668	0.00299727	0.035900467	yes	up	6.74	7.33	8.04	1.12	0.26	0.83	7.37	0.736666667
TRINITY_DN38338_c0_g1	unknown [Picea sitchensis])	2.339	1.225668805	0.001938	0.026222056	yes	up	3.27	4.31	3.89	1.03	1.69	1.47	3.823333333	1.396666667
TRINITY_DN3838_c1_g1	unknown [Picea sitchensis])	5.356	2.421049309	0.004654369	0.048788379	yes	up	4.12	4.75	9.27	1.39	0.75	0.47	6.046666667	0.87
TRINITY_DN38403_c0_g1		49.156	5.619303403	0.00128692	0.019612446	yes	up	20.5	13.89	9.58	0	0	0	14.65666667	0
TRINITY_DN3840_c0_g2		13.153	3.717300741	0.000220307	0.005062958	yes	up	16.26	9.57	12.3	0.29	2.17	0	12.71	0.82
TRINITY_DN3840_c2_g1		3.468	1.794150784	0.001430451	0.021025272	yes	up	70.61	91.74	77.63	18.01	27.62	7.71	79.99333333	17.78
TRINITY_DN385_c2_g1	hypothetical protein KI387_006753, partial [Taxus chinensis])	9.07	3.181057525	1.31E-07	1.04E-05	yes	up	7.15	6.29	6.47	0.15	1.33	1.7	6.636666667	1.06
TRINITY_DN38656_c1_g2		65.596	6.035538761	0.000202181	0.004746551	yes	up	1.02	1.1	2.25	0	0	0	1.456666667	0
TRINITY_DN3872_c0_g1	hypothetical protein KI387_003186, partial [Taxus chinensis])	2.848	1.510138279	3.47E-06	0.00017668	yes	up	107.43	142.24	146.65	56.66	35.08	25.93	132.1066667	39.22333333
TRINITY_DN38852_c0_g1		0.015	-6.045370757	0.000206281	0.00482019	yes	down	0	0	0	3.52	2.46	1.5	0	2.493333333
TRINITY_DN38865_c0_g1		4.168	2.059513462	0.00282779	0.034486108	yes	up	4.19	3.89	4.07	0.69	0.89	0.8	4.05	0.793333333
TRINITY_DN38922_c0_g1		64.53	6.011909133	0.000220831	0.005067726	yes	up	4.99	5.89	3.15	0	0	0	4.676666667	0
TRINITY_DN38988_c0_g2		0.007	-7.206825487	4.45E-05	0.001449737	yes	down	0.08	0	0	4.42	6.73	0.07	0.026666667	3.74
TRINITY_DN3901_c0_g2	unknown [Picea sitchensis])	0.16	-2.647356486	0.001712253	0.023957319	yes	down	1.11	0.67	0.73	11.52	0.52	3.18	0.836666667	5.073333333
TRINITY_DN3920_c0_g2	hypothetical protein KI387_001260, partial [Taxus chinensis])	0.002	-9.024891595	6.73E-09	7.89E-07	yes	down	0	0	0	0.52	3.69	8.05	0	4.086666667
TRINITY_DN39231_c0_g2	alcohol dehydrogenase 1, partial [Hordeum vulgare subsp. spontaneum])	7.023	2.812102314	0.003111211	0.036943326	yes	up	2.2	1.69	2.66	0.27	0.14	0.39	2.183333333	0.266666667
TRINITY_DN39241_c0_g1		129.949	7.021806933	0.000318753	0.00676226	yes	up	0	23.05	14.24	0	0.18	0	12.43	0.06
TRINITY_DN39315_c0_g1	hypothetical protein KI387_035816, partial [Taxus chinensis])	4.672	2.224066668	0.00017404	0.004227276	yes	up	7.55	6.06	6.48	1.04	0.93	1.72	6.696666667	1.23
TRINITY_DN39334_c0_g1	unknown [Picea sitchensis])	11.658	3.543304714	4.53E-05	0.001468095	yes	up	1.41	0.61	1.23	0.02	0.2	0.03	1.083333333	0.083333333
TRINITY_DN39339_c0_g2	unknown [Picea sitchensis])	0.256	-1.963330094	0.001469631	0.021400869	yes	down	0.37	0.28	0.45	1.32	1.57	0.82	0.366666667	1.236666667
TRINITY_DN39354_c0_g1		0.05	-4.308286613	0.000227868	0.005184615	yes	down	0.09	0.45	0.2	1.47	16.59	0.85	0.246666667	6.303333333
TRINITY_DN3937_c0_g1	hypothetical protein KI387_027386, partial [Taxus chinensis])	3.974	1.990572279	1.87E-14	9.67E-12	yes	up	35.39	31.66	41.11	6.54	10.49	8.66	36.05333333	8.563333333
TRINITY_DN39398_c0_g1		0.031	-5.008385085	0.000198873	0.004688151	yes	down	0	0.38	0.23	0.91	4.14	10.92	0.203333333	5.323333333
TRINITY_DN39430_c0_g1	unknown [Picea sitchensis])	13.686	3.774617798	4.43E-09	5.48E-07	yes	up	15.97	10.36	14.52	1.36	0.15	0.93	13.61666667	0.813333333
TRINITY_DN3945_c0_g3		0.029	-5.089673913	0.000866523	0.014485645	yes	down	0.22	0.21	0.69	0.2	30.94	1.4	0.373333333	10.84666667
TRINITY_DN39469_c0_g2	DNA polymerase III, subunit gamma/ tau [Parasponia andersonii])	8.715	3.123514681	0.002765114	0.033980654	yes	up	1.31	0.68	1.52	0.07	0.07	0.19	1.17	0.11
TRINITY_DN39487_c0_g2		3.542	1.824371925	0.001099157	0.017402224	yes	up	8.83	10.13	10.57	3.33	2.01	1.47	9.843333333	2.27
TRINITY_DN3948_c0_g1	unknown [Picea sitchensis])	0.377	-1.408299661	0.002965731	0.035612139	yes	down	4.58	2.51	1.89	4.68	10.17	6.14	2.993333333	6.996666667
TRINITY_DN39499_c0_g2	unknown [Picea sitchensis])	0.01	-6.620052824	0.000100125	0.002765574	yes	down	0	0	0	33.56	14.95	89.3	0	45.93666667
TRINITY_DN3949_c0_g1	unknown [Picea sitchensis])	3.305	1.72452221	0.001017139	0.016441198	yes	up	13.78	16.79	14.43	3.93	3.35	7.34	15	4.873333333
TRINITY_DN3950_c0_g2		15.646	3.967680001	0.00452455	0.048041266	yes	up	2.51	1.87	1.42	0	0.16	0.14	1.933333333	0.1
TRINITY_DN39518_c0_g1		7.759	2.95591361	0.000309323	0.006608705	yes	up	0.6	1.2	1.13	0.09	0.03	0.2	0.976666667	0.106666667
TRINITY_DN3959_c0_g1	unknown [Picea sitchensis])	0.256	-1.966172063	0.000646809	0.011580695	yes	down	0.79	1.66	3.22	8.87	9.64	3.34	1.89	7.283333333
TRINITY_DN39605_c0_g1		0.015	-6.02948281	0.003404206	0.039356755	yes	down	0	0	0	2.63	9.04	0.28	0	3.983333333
TRINITY_DN39675_c0_g1	hypothetical protein TSUD_280450 [Trifolium subterraneum])	15.656	3.9686893	1.30E-11	3.62E-09	yes	up	30.16	34.89	25.88	0.12	0.33	5.01	30.31	1.82
TRINITY_DN39735_c0_g2		2.695	1.430277511	0.002282375	0.02947385	yes	up	103.9	122.08	83.48	67.39	18.53	20.92	103.1533333	35.61333333
TRINITY_DN39766_c0_g1		0.405	-1.302375994	0.003220789	0.037795862	yes	down	1362.95	826.68	1118.03	1013.11	2224.8	3745.59	1102.553333	2327.833333
TRINITY_DN3977_c0_g1	putative amino acid/polyamine transporter I [Lupinus albus])	0.151	-2.72417881	6.99E-07	4.42E-05	yes	down	0.16	0.21	0.13	0.67	1.03	1.19	0.166666667	0.963333333
TRINITY_DN39909_c0_g1		4.67	2.223499285	0.001282363	0.0195886	yes	up	64.85	20.8	35.33	7.07	6.39	6.3	40.32666667	6.586666667
TRINITY_DN39929_c0_g2		31.657	4.984465301	0.001041793	0.016766191	yes	up	1.5	1.72	2.18	0	0.14	0	1.8	0.046666667
TRINITY_DN3995_c0_g1	unknown [Picea sitchensis])	3.009	1.589312365	1.05E-12	3.67E-10	yes	up	12.98	14.81	14.93	4.08	4.7	3.46	14.24	4.08
TRINITY_DN4006_c0_g5		3.267	1.70817318	0.004530501	0.048051065	yes	up	0.96	0.6	1.23	0.12	0.41	0.23	0.93	0.253333333
TRINITY_DN4007_c0_g2	unknown [Picea sitchensis])	0.141	-2.826926947	0.000350043	0.00722962	yes	down	0.54	0.39	0.67	7.11	1.72	0.99	0.533333333	3.273333333
TRINITY_DN40097_c0_g1	unknown [Picea sitchensis])	6.493	2.698900636	4.68E-07	3.13E-05	yes	up	98.67	137.32	112.71	16.65	5.62	29.79	116.2333333	17.35333333
TRINITY_DN400_c0_g2		2.591	1.373320026	0.003818153	0.042614122	yes	up	3.31	4.7	5.2	1.59	1.1	1.57	4.403333333	1.42
TRINITY_DN4011_c0_g2		0.012	-6.393716771	0.000167916	0.004119156	yes	down	0	0	0	0.99	0.49	0.17	0	0.55
TRINITY_DN40200_c0_g2	unknown [Picea sitchensis])	27.149	4.762838904	0.002270321	0.029353713	yes	up	1.07	1.15	1.45	0	0	0.1	1.223333333	0.033333333
TRINITY_DN4024_c0_g3	unknown [Picea sitchensis])	0.004	-7.972710832	5.13E-06	0.000242143	yes	down	0.06	0	0	17.91	2.53	0.18	0.02	6.873333333
TRINITY_DN40315_c0_g1	AlaDh_PNT_C domain-containing protein/Saccharop_dh domain-containing protein/Saccharop_dh_N domain-containing protein/AlaDh_PNT_N domain-containing protein [Cephalotus follicularis])	0.49	-1.030191325	0.000262595	0.005777641	yes	down	13.57	8.68	13.09	22.87	24.28	16.21	11.78	21.12
TRINITY_DN40362_c0_g1		0.019	-5.682042473	0.001185626	0.018487797	yes	down	0	0	0	0.29	0.47	0.78	0	0.513333333
TRINITY_DN40369_c0_g1	unknown [Picea sitchensis])	0.221	-2.177871941	0.002319181	0.029840815	yes	down	0.95	0.34	0.97	0.78	3.88	4.3	0.753333333	2.986666667
TRINITY_DN4039_c0_g1	hypothetical protein KI387_006172 [Taxus chinensis])	3.237	1.694457742	6.06E-12	1.85E-09	yes	up	28.93	25.23	21.14	7.85	6.16	5.96	25.1	6.656666667
TRINITY_DN4043_c0_g1	lambda class glutathione S-transferase [Larix kaempferi])	0.081	-3.634088329	1.61E-09	2.28E-07	yes	down	0.11	0.27	0.63	4.16	3.84	3.32	0.336666667	3.773333333
TRINITY_DN4043_c0_g2	unknown [Picea sitchensis])	2.512	1.328590908	3.13E-09	4.03E-07	yes	up	342.88	283.4	354.56	100.89	95.5	131.8	326.9466667	109.3966667
TRINITY_DN40471_c0_g1	SCL 28 [Larix kaempferi])	10.782	3.430582036	2.03E-14	1.03E-11	yes	up	1.2	2.18	2.22	0.18	0.15	0.12	1.866666667	0.15
TRINITY_DN40488_c0_g1		4.928	2.301124888	0.000289677	0.006240536	yes	up	3.54	3.18	2.36	0.22	0.79	0.58	3.026666667	0.53
TRINITY_DN404_c0_g3	unknown [Picea sitchensis])	0.202	-2.304424863	1.27E-10	2.56E-08	yes	down	27.36	22.29	25.47	81.91	74.46	162.2	25.04	106.19
TRINITY_DN40516_c0_g1		75.955	6.247067507	4.31E-05	0.001413825	yes	up	1.37	1.24	1.72	0	0	0	1.443333333	0
TRINITY_DN40523_c0_g1	fasciclin-like arabinogalactan protein 4 isoform X1 [Amborella trichopoda])	2.297	1.199929617	0.002148115	0.028195007	yes	up	1.49	2.9	2.28	0.84	0.73	0.93	2.223333333	0.833333333
TRINITY_DN40565_c0_g1		28.094	4.812173608	0.002443128	0.031106905	yes	up	12.12	13.05	0	0	0.27	0.48	8.39	0.25
TRINITY_DN4058_c0_g2	bHLH46 [Pinus massoniana])	3.315	1.728953572	1.74E-08	1.78E-06	yes	up	6.39	6.93	5.39	1.61	1.54	1.39	6.236666667	1.513333333
TRINITY_DN40616_c0_g1	putative NBS-LRR protein G8503, partial [Pinus monticola])	0.019	-5.754746817	0.002784505	0.034127247	yes	down	0	0	0	0.58	4.01	1.97	0	2.186666667
TRINITY_DN40669_c0_g1	hypothetical protein KI387_033435, partial [Taxus chinensis])	8.117	3.020892966	2.21E-08	2.20E-06	yes	up	1.24	2.73	2.5	0.1	0.28	0.31	2.156666667	0.23
TRINITY_DN4066_c0_g1	unknown [Picea sitchensis])	0.4	-1.321963863	0.00026326	0.005788295	yes	down	16.6	9.28	13.44	25.35	21.56	35.74	13.10666667	27.55
TRINITY_DN4074_c0_g2	hypothetical protein ABT39_MTgene5525 [Picea glauca])	0.346	-1.53065605	0.002972785	0.035656718	yes	down	0.42	0.22	0.53	0.52	1.33	1.33	0.39	1.06
TRINITY_DN4082_c0_g2	unknown [Picea sitchensis])	0.004	-7.953432083	5.18E-09	6.28E-07	yes	down	0	0	0	3.25	1.02	1.63	0	1.966666667
TRINITY_DN4084_c0_g2	unknown [Picea sitchensis])	0.127	-2.982752545	0.004054297	0.044342406	yes	down	0.44	0.04	0.13	2.33	0.34	1.56	0.203333333	1.41
TRINITY_DN40905_c0_g1	AGO7 [Pinus tabuliformis])	2.023	1.01630398	0.000359856	0.007351669	yes	up	3.61	5.17	3.64	1.63	1.51	1.36	4.14	1.5
TRINITY_DN4092_c0_g1	hypothetical protein H0E87_029164 [Populus deltoides])	2.949	1.560452216	1.56E-05	0.000617602	yes	up	14.51	21.91	27.44	8.05	4.65	5.49	21.28666667	6.063333333
TRINITY_DN4093_c1_g2	probable boron transporter 2 isoform X1 [Amborella trichopoda])	2.383	1.253033386	1.05E-05	0.000443547	yes	up	33.28	36.31	48.24	12.69	20.8	12.72	39.27666667	15.40333333
TRINITY_DN4096_c0_g1	unknown [Picea sitchensis])	3.647	1.866778002	1.37E-07	1.07E-05	yes	up	16.69	16.42	21.96	1.8	5.43	5.39	18.35666667	4.206666667
TRINITY_DN4099_c0_g1	unknown [Picea sitchensis])	2.31	1.207604562	4.22E-05	0.001388388	yes	up	41.59	30.73	39.6	12.75	10.85	18.38	37.30666667	13.99333333
TRINITY_DN4103_c0_g1		0.016	-5.932355317	6.21E-05	0.00188888	yes	down	1.26	0.6	0.23	35.44	61.51	0	0.696666667	32.31666667
TRINITY_DN4104_c0_g1	unknown [Picea sitchensis])	0.254	-1.978842743	0.002521066	0.031786882	yes	down	2.25	0.97	1.34	4.05	2.34	7.55	1.52	4.646666667
TRINITY_DN41066_c0_g1		0.131	-2.929759161	6.30E-07	4.05E-05	yes	down	0.76	0.63	0.72	2.26	4.68	3.52	0.703333333	3.486666667
TRINITY_DN4107_c1_g1		4.074	2.026281772	0.002132261	0.028055922	yes	up	1.71	2.76	2.06	0.15	2.73	4.97	2.176666667	2.616666667
TRINITY_DN4108_c0_g1	hypothetical protein KI387_012822, partial [Taxus chinensis])	3.199	1.677490243	3.63E-06	0.000182658	yes	up	4.04	7.78	6.56	2.08	1.82	1.09	6.126666667	1.663333333
TRINITY_DN4112_c0_g2	RecName: Full=Monofunctional isopimaradiene synthase, chloroplastic;Short=PbmIso1;Flags: Precursor [Pinus banksiana])	0.04	-4.660344068	1.12E-09	1.66E-07	yes	down	0.63	1.13	0.5	20.11	25.14	2.17	0.753333333	15.80666667
TRINITY_DN41355_c0_g1		0.479	-1.061419184	0.000554082	0.010200014	yes	down	42.18	31.74	28.73	74.44	50.01	58.96	34.21666667	61.13666667
TRINITY_DN4135_c0_g1	unnamed protein product [Musa acuminata subsp. malaccensis])	3.694	1.885038228	1.72E-08	1.77E-06	yes	up	18.02	14.9	19.01	4.25	5.39	2.51	17.31	4.05
TRINITY_DN41368_c0_g1	unknown [Picea sitchensis])	4.261	2.091310409	0.001607007	0.022874665	yes	up	12.31	12.3	8.02	1.27	2.11	4.02	10.87666667	2.466666667
TRINITY_DN4138_c0_g1	unknown [Picea sitchensis])	0.251	-1.992029074	3.83E-07	2.63E-05	yes	down	3.95	2.19	2.61	11.11	6.77	12.29	2.916666667	10.05666667
TRINITY_DN41516_c0_g1	unknown [Picea sitchensis])	15.516	3.955651193	0.001291492	0.019631782	yes	up	21.87	13.73	31.71	4.16	0	0	22.43666667	1.386666667
TRINITY_DN4152_c0_g1	neutral/alkaline invertase [Taxus chinensis])	2.152	1.10545772	0.000174501	0.004232044	yes	up	28.29	55.48	36.59	15.56	13.91	19.31	40.12	16.26
TRINITY_DN4163_c0_g1		0.333	-1.587632602	0.0002806	0.006094193	yes	down	222.77	138.78	252.53	65.87	150.94	270.62	204.6933333	162.4766667
TRINITY_DN4163_c0_g2		0.304	-1.717370133	2.44E-07	1.77E-05	yes	down	72.48	60.38	57.25	110.04	250.9	165.51	63.37	175.4833333
TRINITY_DN4176_c0_g1	hypothetical protein KI387_037864, partial [Taxus chinensis])	0.165	-2.596849392	7.48E-06	0.000334027	yes	down	28.31	28.2	15.35	170.9	32.92	159.93	23.95333333	121.25
TRINITY_DN41795_c0_g1	squamosa promoter-binding-like protein 1 [Gossypium australe])	0.458	-1.126540769	0.000353177	0.007275586	yes	down	1.79	2.17	1.29	3.22	3.15	3.57	1.75	3.313333333
TRINITY_DN4181_c0_g1	unknown [Picea sitchensis])	0.267	-1.902637679	0.000260361	0.005752506	yes	down	3.93	2.29	6.24	14.37	7	16.71	4.153333333	12.69333333
TRINITY_DN41844_c0_g1	unknown [Picea sitchensis])	0.1	-3.326113208	0.003966908	0.043810821	yes	down	0.65	0.26	0.86	2.6	12.11	0.11	0.59	4.94
TRINITY_DN41854_c1_g1	hypothetical protein KI387_029384 [Taxus chinensis])	29.749	4.894781899	0.001548293	0.022326805	yes	up	5.41	7.55	7.99	0.3	0	0	6.983333333	0.1
TRINITY_DN41876_c0_g1		38.769	5.276833342	2.05E-05	0.000774061	yes	up	2.61	3.09	3.52	0	0	0.19	3.073333333	0.063333333
TRINITY_DN4190_c0_g1		0.346	-1.53277094	9.92E-07	6.07E-05	yes	down	3.42	6.53	4.4	8.46	11.61	9.75	4.783333333	9.94
TRINITY_DN4193_c1_g1	unknown [Picea sitchensis])	27.745	4.794133746	1.69E-05	0.000658553	yes	up	3	2.93	2.66	0.27	0	0	2.863333333	0.09
TRINITY_DN41959_c0_g1		5.464	2.450053683	0.004523318	0.048041266	yes	up	0.26	0.97	1.04	0.15	0.09	0.11	0.756666667	0.116666667
TRINITY_DN4195_c0_g1	unknown [Picea sitchensis])	0.332	-1.592854162	0.002848018	0.034631449	yes	down	30.87	32.09	40.37	43.43	179.75	44.98	34.44333333	89.38666667
TRINITY_DN41974_c0_g1	unknown [Picea sitchensis])	5.66	2.50091223	0.002061561	0.027395908	yes	up	15.47	10.78	14.28	3.19	0.31	1.73	13.51	1.743333333
TRINITY_DN42019_c0_g1	PREDICTED: BES1/BZR1 homolog protein 1-like [Erythranthe guttata])	10.208	3.351596577	5.15E-08	4.62E-06	yes	up	2.31	4.3	1.57	0.17	0.27	0.24	2.726666667	0.226666667
TRINITY_DN42029_c1_g1		0.134	-2.901195304	0.000281625	0.006112309	yes	down	4.45	2.25	1.97	10.92	12.36	27.67	2.89	16.98333333
TRINITY_DN4205_c0_g1	putative TIR-NBS-LRR protein [Pinus monticola])	2.226	1.154703991	1.22E-06	7.20E-05	yes	up	67.07	52.56	55.03	12.11	19.13	49.01	58.22	26.75
TRINITY_DN4208_c2_g1	unknown [Picea sitchensis])	2.269	1.182199476	1.82E-05	0.000701184	yes	up	31.5	61.25	54.16	18.56	22.69	16.12	48.97	19.12333333
TRINITY_DN42167_c0_g10		0.187	-2.419168359	0.003311122	0.038543203	yes	down	0.1	0.07	0.15	0.49	0.52	0.46	0.106666667	0.49
TRINITY_DN42167_c0_g6	hypothetical protein KI387_038470 [Taxus chinensis])	4.509	2.172811421	0.00355932	0.040592982	yes	up	1.31	1.38	1.33	0.19	0.08	0.48	1.34	0.25
TRINITY_DN4218_c1_g1	PAKRP1L [Pinus tabuliformis])	2.513	1.329672937	0.000237278	0.005356836	yes	up	1.96	2.6	2.06	0.8	1.21	1.2	2.206666667	1.07
TRINITY_DN4227_c0_g1	unknown [Picea sitchensis])	5.456	2.447852187	0.000248408	0.005553272	yes	up	79.23	44.89	55.6	17.65	7.24	4.15	59.90666667	9.68
TRINITY_DN4247_c0_g1	major intrinsic protein [Picea abies])	0.081	-3.631163072	5.72E-10	9.06E-08	yes	down	3.53	3.66	2.87	11.25	76.57	24.72	3.353333333	37.51333333
TRINITY_DN424_c0_g2	UDP-glycosyltransferase UGT5b [Picea glauca])	0.199	-2.326863056	4.33E-06	0.000209896	yes	down	0.36	0.47	0.27	1.76	1.8	1.25	0.366666667	1.603333333
TRINITY_DN42515_c0_g1		10.856	3.44045803	0.000579933	0.010578568	yes	up	1.71	1.69	0.97	0.12	0.24	0	1.456666667	0.12
TRINITY_DN42549_c0_g2		0.347	-1.52722093	9.28E-05	0.002597739	yes	down	21.08	15.36	15.9	43.24	34.37	37.45	17.44666667	38.35333333
TRINITY_DN4257_c0_g1	hypothetical protein KI387_037252, partial [Taxus chinensis])	0.312	-1.682405778	1.23E-08	1.31E-06	yes	down	4.45	4.22	3.24	10.02	14.42	9	3.97	11.14666667
TRINITY_DN42601_c0_g1	hypothetical protein KI387_007210 [Taxus chinensis])	0.077	-3.695009737	6.39E-06	0.000293236	yes	down	0.14	0.37	0.63	6.09	1	4.21	0.38	3.766666667
TRINITY_DN42607_c0_g1	unknown [Picea sitchensis])	55.542	5.795516223	0.000671165	0.011910211	yes	up	6.05	9.71	4.74	0	0	0	6.833333333	0
TRINITY_DN42615_c0_g1	hypothetical protein KI387_040192, partial [Taxus chinensis])	0.477	-1.06735261	0.000755504	0.013059364	yes	down	0.91	0.88	0.97	1.53	1.97	1.51	0.92	1.67
TRINITY_DN4265_c1_g1		21.504	4.426565585	5.40E-10	8.64E-08	yes	up	6.23	11.03	10.69	0.12	0.76	0.21	9.316666667	0.363333333
TRINITY_DN4265_c1_g3		0.076	-3.719825439	0.000568525	0.010417975	yes	down	0.2	0.1	0.11	1.39	2.38	0.82	0.136666667	1.53
TRINITY_DN4269_c0_g1	hypothetical protein KI387_025332, partial [Taxus chinensis])	2.265	1.179776879	8.13E-06	0.000357288	yes	up	18.32	20.73	22.48	6.86	6.15	9.7	20.51	7.57
TRINITY_DN42709_c1_g1		8.52	3.090881887	0.000800641	0.013677119	yes	up	1.17	0.77	1.03	0.05	0.1	0.14	0.99	0.096666667
TRINITY_DN4271_c0_g1	hypothetical protein KI387_008685, partial [Taxus chinensis])	0.313	-1.675345121	0.004530976	0.048051065	yes	down	4.05	1.66	2.08	9.66	2.48	9.61	2.596666667	7.25
TRINITY_DN42741_c0_g1	hypothetical protein KI387_008375, partial [Taxus chinensis])	0.326	-1.61757668	0.004105316	0.044762764	yes	down	0.36	0.86	1.01	2.18	2.56	1.12	0.743333333	1.953333333
TRINITY_DN42753_c0_g1	unknown [Picea sitchensis])	0.273	-1.870899601	0.000668503	0.011895927	yes	down	1.03	1.28	0.82	3.67	2.24	3.78	1.043333333	3.23
TRINITY_DN42760_c1_g1		8.829	3.142179016	0.002121395	0.027947413	yes	up	0.78	1.23	1.63	0.07	0.07	0.2	1.213333333	0.113333333
TRINITY_DN42859_c0_g1		61.729	5.947867416	0.000191048	0.004543837	yes	up	18.36	13.86	18.58	0	0	0	16.93333333	0
TRINITY_DN4287_c0_g1	PREDICTED: TMV resistance protein N-like [Nelumbo nucifera])	2.001	1.00097919	0.003688485	0.041606581	yes	up	18.21	21.74	17.16	5.91	12.33	6.95	19.03666667	8.396666667
TRINITY_DN42884_c0_g1	hypothetical protein HYC85_013207 [Camellia sinensis])	15.849	3.98628714	0.000126723	0.003325227	yes	up	11.91	8.37	10.67	0	1.38	0.36	10.31666667	0.58
TRINITY_DN4293_c0_g1		32.887	5.039428678	5.46E-11	1.25E-08	yes	up	7	7.77	4.94	0.04	0.36	0.07	6.57	0.156666667
TRINITY_DN42971_c0_g1	hypothetical protein 0_4591_01, partial [Pinus pinaster])	3.2	1.678022125	0.000107708	0.002927038	yes	up	8.07	5.6	5.69	1.35	3.32	4.09	6.453333333	2.92
TRINITY_DN4299_c0_g1	unknown [Picea sitchensis])	0.494	-1.018658228	0.003176177	0.037409472	yes	down	5.07	3.41	4.53	8.84	9.32	4.91	4.336666667	7.69
TRINITY_DN4300_c0_g1	hypothetical protein KI387_012410, partial [Taxus chinensis])	0.294	-1.767481266	0.002745407	0.033816629	yes	down	0.25	0.33	0.49	0.91	1.27	1.01	0.356666667	1.063333333
TRINITY_DN43065_c0_g1	hypothetical protein KI387_041833 [Taxus chinensis])	92.94	6.538232949	5.09E-05	0.00161007	yes	up	0.97	0.71	2.74	0	0	0	1.473333333	0
TRINITY_DN43204_c0_g1		43.69	5.449245743	0.001886137	0.025726845	yes	up	1.9	2.44	1.63	0	0	0	1.99	0
TRINITY_DN43314_c0_g1		44.147	5.464243787	0.002052216	0.027292195	yes	up	1.43	0.81	0.8	0	0	0	1.013333333	0
TRINITY_DN4340_c1_g1	NB-ARC [Pinus tabuliformis])	7.319	2.871632378	0.00288504	0.034911788	yes	up	2.43	1.26	1.32	0	0.41	0.19	1.67	0.2
TRINITY_DN43456_c0_g1		5.174	2.371336619	0.001315059	0.019839297	yes	up	2	4.95	2.23	0.23	0.27	0.99	3.06	0.496666667
TRINITY_DN4351_c0_g1	PREDICTED: uncharacterized protein LOC104591728 [Nelumbo nucifera])	0.262	-1.932228673	6.23E-07	4.02E-05	yes	down	4.36	3.49	5.53	20.65	10.97	11.94	4.46	14.52
TRINITY_DN43578_c0_g2		40.518	5.340499534	0.002711213	0.033523054	yes	up	0.85	1.09	1.43	0	0	0	1.123333333	0
TRINITY_DN43654_c0_g1		0.063	-3.979885411	2.28E-09	3.08E-07	yes	down	6.46	5.86	11.2	21.98	15.97	41.1	7.84	26.35
TRINITY_DN4366_c0_g1	putative truncated TIR-NBS-LRR protein [Pinus monticola])	3.086	1.625893262	0.001669258	0.023540946	yes	up	67.26	80.56	57.11	4.58	25.95	16.07	68.31	15.53333333
TRINITY_DN43846_c0_g1	unknown [Picea sitchensis])	0.052	-4.257893096	1.07E-11	3.05E-09	yes	down	0.14	0.32	0.45	3.92	8.12	2.96	0.303333333	5
TRINITY_DN4385_c0_g2	unknown [Picea sitchensis])	0.001	-10.09853849	6.63E-07	4.23E-05	yes	down	0	0	0	6.85	11.09	0.56	0	6.166666667
TRINITY_DN43918_c0_g1		39.185	5.292239373	2.38E-05	0.000876926	yes	up	1.05	1.09	2.23	0.05	0	0.04	1.456666667	0.03
TRINITY_DN44034_c0_g1		134.583	7.072351633	8.01E-06	0.000352823	yes	up	1.52	0.33	1.85	0	0	0	1.233333333	0
TRINITY_DN4404_c0_g1	hypothetical protein KI387_004544, partial [Taxus chinensis])	0.06	-4.054709637	0.000301432	0.006450367	yes	down	0.89	0.67	0.13	13.96	6.02	0.17	0.563333333	6.716666667
TRINITY_DN440_c0_g2	unknown [Picea sitchensis])	2.29	1.195431856	0.00249399	0.031495115	yes	up	16.31	22.41	18.38	5.32	11.3	9.83	19.03333333	8.816666667
TRINITY_DN440_c1_g2		0.002	-8.645885169	1.10E-06	6.63E-05	yes	down	0	0	0	13.89	0.45	1.14	0	5.16
TRINITY_DN44116_c0_g1	Lipid transfer-like protein [Nymphaea thermarum])	118.687	6.891021716	0.000220168	0.005062958	yes	up	6.96	1.68	0.3	0	0	0	2.98	0
TRINITY_DN4434_c0_g1	hypothetical protein KI387_034875, partial [Taxus chinensis])	0.139	-2.847806336	4.31E-05	0.001413825	yes	down	7.13	3.04	1.36	43.26	21.99	8.22	3.843333333	24.49
TRINITY_DN4435_c0_g2	probable mediator of RNA polymerase II transcription subunit 37c [Syzygium oleosum])	0.126	-2.991909105	0.002913632	0.035157976	yes	down	0.36	0.51	0.56	3.82	0.73	4.1	0.476666667	2.883333333
TRINITY_DN4440_c0_g1	unknown [Picea sitchensis])	0.065	-3.954513778	2.76E-05	0.000979702	yes	down	1.93	0.32	1.15	3.01	6.03	35.48	1.133333333	14.84
TRINITY_DN44462_c0_g5		0.02	-5.660896582	0.000466922	0.008972125	yes	down	0	0.13	0	0.76	4.51	1.23	0.043333333	2.166666667
TRINITY_DN4459_c0_g1	hypothetical protein KI387_020828, partial [Taxus chinensis])	2.12	1.084326702	1.63E-06	9.29E-05	yes	up	9.27	9.96	11.5	3.56	4.03	4.69	10.24333333	4.093333333
TRINITY_DN445_c1_g1	unknown [Picea sitchensis])	83.523	6.384099478	1.97E-06	0.000109413	yes	up	2.22	1.73	2.43	0	0.06	0	2.126666667	0.02
TRINITY_DN44622_c0_g1	unknown [Picea sitchensis])	3.694	1.885007891	4.23E-08	3.88E-06	yes	up	37.7	26.84	37.56	8.66	11.01	4.68	34.03333333	8.116666667
TRINITY_DN4464_c0_g1	unknown [Picea sitchensis])	0.383	-1.384635066	6.87E-05	0.002037084	yes	down	7.15	10.12	8.69	13.82	32.68	13.06	8.653333333	19.85333333
TRINITY_DN44655_c0_g1	unknown [Picea sitchensis])	0.303	-1.720257698	0.00320771	0.037679797	yes	down	0.86	0.27	0.54	2.32	1.21	1.31	0.556666667	1.613333333
TRINITY_DN4468_c0_g1	unknown [Picea sitchensis])	0.375	-1.416405473	1.61E-06	9.20E-05	yes	down	6484.44	7420.89	6531.09	12005.49	23003.71	11752.97	6812.14	15587.39
TRINITY_DN44707_c0_g1	unknown [Picea sitchensis])	6.199	2.63202635	0.000256592	0.005692507	yes	up	3.6	4.63	6	1.22	0.22	0.5	4.743333333	0.646666667
TRINITY_DN44711_c1_g1	unknown [Picea sitchensis])	0.028	-5.168889955	0.004330827	0.046555659	yes	down	0	0.5	0.67	0	11.38	19.9	0.39	10.42666667
TRINITY_DN44741_c0_g1	hypothetical protein KI387_012859 [Taxus chinensis])	6.29	2.653029904	1.09E-06	6.54E-05	yes	up	1.18	2.57	1.87	0.28	0.33	0.17	1.873333333	0.26
TRINITY_DN4477_c0_g3	unknown [Picea sitchensis])	9.943	3.313615643	0.004011787	0.044073206	yes	up	6.97	7.03	13.71	0.12	2.16	0	9.236666667	0.76
TRINITY_DN4479_c0_g1	unknown [Picea sitchensis])	0.239	-2.064800669	0.004708979	0.049232049	yes	down	87.65	28.68	24.2	224.07	31.1	256.14	46.84333333	170.4366667
TRINITY_DN4487_c0_g1		0.005	-7.515544554	6.84E-05	0.002033437	yes	down	0	0	0	9.34	3.17	0.25	0	4.253333333
TRINITY_DN44884_c0_g2	hypothetical protein ABT39_MTgene3632 [Picea glauca])	24.23	4.598739644	0.004185431	0.045388953	yes	up	0.34	0.51	0.32	0	0.04	0	0.39	0.013333333
TRINITY_DN44895_c0_g1	exocyst complex component EXO70A1 [Ipomoea triloba])	5.455	2.447531708	5.58E-09	6.75E-07	yes	up	2.35	4.66	3.17	0.54	0.74	0.35	3.393333333	0.543333333
TRINITY_DN45098_c0_g1	kinesin-like protein KIN-14A [Amborella trichopoda])	3.221	1.687512535	8.35E-06	0.000365616	yes	up	1.16	1.63	2	0.48	0.46	0.36	1.596666667	0.433333333
TRINITY_DN45143_c0_g1	unknown [Picea sitchensis])	0.219	-2.191147584	0.00023382	0.005308711	yes	down	1.92	1.59	1.07	5.83	8.18	3.13	1.526666667	5.713333333
TRINITY_DN45205_c0_g1	hypothetical protein KI387_040957, partial [Taxus chinensis])	0.23	-2.12127973	0.002033015	0.027129184	yes	down	0.08	0.23	0.16	0.34	0.83	0.61	0.156666667	0.593333333
TRINITY_DN45258_c0_g1		0.221	-2.17498605	8.79E-08	7.41E-06	yes	down	1.57	1.66	1.41	4.84	6.92	4.6	1.546666667	5.453333333
TRINITY_DN45296_c0_g1	uncharacterized protein LOC122654230 isoform X2 [Telopea speciosissima])	2.449	1.292390965	0.000125067	0.003300722	yes	up	1.73	1.68	1.84	0.5	0.54	0.82	1.75	0.62
TRINITY_DN4533_c0_g2	hypothetical protein KI387_025888, partial [Taxus chinensis])	0.008	-6.927073649	1.95E-06	0.000108818	yes	down	0	0	0	8.32	7.35	13.75	0	9.806666667
TRINITY_DN45345_c0_g2	unknown [Picea sitchensis])	0.012	-6.356112997	0.003076031	0.036632064	yes	down	0	0	0	3.6	0.28	0.08	0	1.32
TRINITY_DN4535_c0_g1	hypothetical protein KI387_033939 [Taxus chinensis])	7.556	2.917585624	0.003703985	0.041678619	yes	up	9.25	9.63	6.45	0.46	1.82	0.4	8.443333333	0.893333333
TRINITY_DN4542_c0_g2	unknown [Picea sitchensis])	3.127	1.644786655	4.70E-06	0.000225378	yes	up	21.24	37.45	31.65	9.72	9.25	5.26	30.11333333	8.076666667
TRINITY_DN4545_c0_g1	unknown [Picea sitchensis])	2.332	1.22179815	4.91E-06	0.000233431	yes	up	37.12	41.38	42.45	15.72	10.54	18.42	40.31666667	14.89333333
TRINITY_DN4551_c0_g1	hypothetical protein 0_990_01, partial [Pinus taeda])	4.657	2.219442303	0.000993207	0.016205669	yes	up	2.56	2.4	4.37	0.62	0.18	0.88	3.11	0.56
TRINITY_DN4552_c0_g1	unknown [Picea sitchensis])	0.482	-1.053404001	9.98E-06	0.000426075	yes	down	6.59	5.61	6.3	10.98	11.62	10.25	6.166666667	10.95
TRINITY_DN4554_c2_g1	unknown [Picea sitchensis])	2.662	1.412295554	0.000371881	0.007539559	yes	up	160.22	63.92	86.92	27.46	33.17	40.78	103.6866667	33.80333333
TRINITY_DN45553_c0_g2	unknown [Picea sitchensis])	0.063	-3.987494755	0.000332936	0.007000078	yes	down	19.83	13.32	5.76	127.74	20.58	377.79	12.97	175.37
TRINITY_DN45606_c0_g1	unknown [Picea sitchensis])	0.01	-6.598034161	0.003923872	0.043405291	yes	down	0	0	0	0	3.21	3.11	0	2.106666667
TRINITY_DN4562_c0_g1		5.724	2.517012215	0.001694304	0.023789368	yes	up	7.56	5.6	6.78	0.94	0.07	0.3	6.646666667	0.436666667
TRINITY_DN4565_c0_g2	putative TIR-NBS-LRR protein [Pinus monticola])	6.063	2.600052331	3.23E-13	1.26E-10	yes	up	92.63	128.85	84.69	8.79	14.2	19.17	102.0566667	14.05333333
TRINITY_DN4566_c0_g1	unknown [Picea sitchensis])	5.031	2.330799087	1.47E-05	0.000587644	yes	up	14.33	21.64	10.81	2.88	4.24	0.95	15.59333333	2.69
TRINITY_DN45729_c1_g1	hypothetical protein KI387_005827, partial [Taxus chinensis])	1317.914	10.36404024	1.00E-16	8.65E-14	yes	up	10.81	6.29	11.42	0	0	0	9.506666667	0
TRINITY_DN4591_c0_g1	hypothetical protein KI387_016107 [Taxus chinensis])	4.033	2.011696429	3.68E-09	4.62E-07	yes	up	30.48	49.03	37.68	8.08	8.54	13.91	39.06333333	10.17666667
TRINITY_DN4599_c0_g1		3.206	1.680627048	0.000339162	0.007075546	yes	up	5.64	8.63	8.97	3.45	2.06	1.49	7.746666667	2.333333333
TRINITY_DN46063_c0_g1	hypothetical protein KI387_003456 [Taxus chinensis])	3.118	1.640757577	0.002677966	0.033202842	yes	up	4.11	3.49	6.63	1.24	0.54	1.04	4.743333333	0.94
TRINITY_DN46074_c0_g4	hypothetical protein ABT39_MTgene3632 [Picea glauca])	6.286	2.652046717	0.001359149	0.020270902	yes	up	1.44	2.41	2.81	0.59	0.02	0.29	2.22	0.3
TRINITY_DN4607_c0_g1		0.002	-8.917359983	0.000797367	0.013639375	yes	down	0	0	0	0.16	12.33	25.83	0	12.77333333
TRINITY_DN46103_c0_g4		70.462	6.138769676	8.03E-05	0.002323386	yes	up	0.65	0.53	0.48	0	0	0	0.553333333	0
TRINITY_DN4613_c0_g1	hypothetical protein KI387_037629 [Taxus chinensis])	3.239	1.695654976	3.74E-11	8.83E-09	yes	up	18.89	34.94	26.96	6.42	7.94	7.23	26.93	7.196666667
TRINITY_DN4620_c0_g1	AT-hook motif nuclear localized protein 20 [Theobroma cacao])	0.168	-2.572803264	0.00059293	0.01075437	yes	down	1.2	1.75	3.17	21.41	5.08	2.53	2.04	9.673333333
TRINITY_DN46217_c0_g2		85.097	6.411028032	0.000114567	0.003078845	yes	up	1.56	7.71	6.16	0	0	0	5.143333333	0
TRINITY_DN4621_c0_g1	unknown [Picea sitchensis])	2.441	1.287589996	1.20E-07	9.70E-06	yes	up	20.1	28.77	30.82	8.09	9.91	11.49	26.56333333	9.83
TRINITY_DN4625_c0_g1		2.485	1.31314043	0.000296954	0.006371568	yes	up	6.79	5.12	8.65	2.7	2.82	3.27	6.853333333	2.93
TRINITY_DN46338_c0_g1	hypothetical protein KI387_001222 [Taxus chinensis])	0.006	-7.367990808	6.22E-06	0.000287686	yes	down	0	0	0	2.7	0.28	1.83	0	1.603333333
TRINITY_DN4635_c0_g1	hypothetical protein ABT39_MTgene2695 [Picea glauca])	0.315	-1.666538149	0.004672963	0.048935419	yes	down	3.28	1.55	1.48	4.22	12.48	6.66	2.103333333	7.786666667
TRINITY_DN4636_c0_g1	hypothetical protein F8388_012101 [Cannabis sativa])	2.021	1.015400945	7.95E-06	0.000351722	yes	up	24.94	24.61	31.31	13.14	12.82	8.95	26.95333333	11.63666667
TRINITY_DN46423_c0_g1	hypothetical protein L2E82_29119 [Cichorium intybus])	98.973	6.628958983	0.003126418	0.037068901	yes	up	5.46	4.66	0	0	0	0	3.373333333	0
TRINITY_DN46449_c1_g1	hypothetical protein KI387_031384 [Taxus chinensis])	0.008	-7.045583743	4.96E-06	0.000235023	yes	down	1.4	0	0.97	0.1	0.97	8.29	0.79	3.12
TRINITY_DN4648_c0_g1		0.382	-1.387650315	0.003561819	0.040607021	yes	down	17.28	12.27	11.63	26.87	49.17	17.42	13.72666667	31.15333333
TRINITY_DN4651_c0_g1	hypothetical protein KI387_002948, partial [Taxus chinensis])	0.12	-3.057901145	5.39E-21	9.59E-18	yes	down	5.25	3.4	6.55	18.66	45.36	30.32	5.066666667	31.44666667
TRINITY_DN4652_c0_g4	unknown [Picea sitchensis])	8.55	3.095988259	4.47E-05	0.001455838	yes	up	11.39	27.28	14.21	3.77	1.27	0.27	17.62666667	1.77
TRINITY_DN4664_c0_g1	hypothetical protein ERO13_D10G161501v2 [Gossypium hirsutum])	0.466	-1.100413333	0.00181532	0.025019032	yes	down	3.24	4.76	3.23	7.05	6.39	11.5	3.743333333	8.313333333
TRINITY_DN46684_c0_g1	hypothetical protein KI387_015578 [Taxus chinensis])	33.017	5.045155606	6.46E-05	0.001945347	yes	up	0.5	0.94	1.09	0.03	0	0.03	0.843333333	0.02
TRINITY_DN4674_c0_g1	unknown [Picea sitchensis])	2.928	1.550143145	0.000557342	0.010236478	yes	up	1.91	4.69	4.29	1.01	1.21	0.96	3.63	1.06
TRINITY_DN46774_c0_g1		51.911	5.697969689	0.001558672	0.02240582	yes	up	0.97	0.42	1.91	0	0	0	1.1	0
TRINITY_DN4682_c3_g2	NB-ARC [Pinus tabuliformis])	5.06	2.339104712	1.82E-11	4.85E-09	yes	up	59.03	91.51	53.91	7.08	10.08	16.64	68.15	11.26666667
TRINITY_DN4682_c3_g4	NB-ARC [Pinus tabuliformis])	5.526	2.466285378	4.38E-11	1.02E-08	yes	up	22.83	31.2	19.86	3.8	3.03	4.31	24.63	3.713333333
TRINITY_DN4686_c1_g1	unknown [Picea sitchensis])	134.617	7.072711918	6.05E-07	3.93E-05	yes	up	7.41	6.8	14.23	0	0	0	9.48	0
TRINITY_DN46897_c0_g1		0.183	-2.453892102	0.002106726	0.027788471	yes	down	0.13	0.13	0.21	0.4	1.29	0.55	0.156666667	0.746666667
TRINITY_DN47061_c1_g1		20.237	4.338910019	0.000255082	0.00567474	yes	up	2.12	2.18	1.03	0	0.21	0	1.776666667	0.07
TRINITY_DN4717_c0_g1	unknown [Picea sitchensis])	0.297	-1.749843409	0.001066881	0.01707703	yes	down	11.89	3.16	8.36	18.74	17.02	30.43	7.803333333	22.06333333
TRINITY_DN47206_c0_g1		201.812	7.65687114	7.00E-09	8.14E-07	yes	up	2.26	2.96	2.62	0	0	0	2.613333333	0
TRINITY_DN4721_c0_g3		7.371	2.881881501	0.0010943	0.017355582	yes	up	3.83	4.11	5.73	0.73	0	0.77	4.556666667	0.5
TRINITY_DN47279_c0_g1		53.749	5.748171953	0.000847895	0.014256119	yes	up	1.61	3.23	1.38	0	0	0	2.073333333	0
TRINITY_DN4728_c0_g1	cyclin B 2;[Larix kaempferi])	5.23	2.386804651	1.04E-09	1.56E-07	yes	up	6.47	12.98	9.35	1.54	2.24	1	9.6	1.593333333
TRINITY_DN47305_c0_g1		152.052	7.248421383	3.21E-07	2.28E-05	yes	up	1.49	1.62	0.76	0	0	0	1.29	0
TRINITY_DN4738_c0_g2	MC5 [Picea abies])	2.616	1.387109334	0.00129296	0.019644771	yes	up	4.81	8.5	3.65	1.77	2.36	1.49	5.653333333	1.873333333
TRINITY_DN47486_c0_g1		0.113	-3.14884651	0.00454437	0.048121776	yes	down	1.94	3.45	2.25	22.28	19.81	10.99	2.546666667	17.69333333
TRINITY_DN4748_c0_g1		14.04	3.81145611	0.003315548	0.038553741	yes	up	8.37	168.89	17.79	2.54	2.88	8.12	65.01666667	4.513333333
TRINITY_DN474_c3_g1	hypothetical protein KI387_022980 [Taxus chinensis])	0.139	-2.849373373	9.82E-06	0.000420856	yes	down	0.26	0.14	0.15	0.73	1.72	1.04	0.183333333	1.163333333
TRINITY_DN4758_c0_g1	hypothetical protein KI387_024477, partial [Taxus chinensis])	0.425	-1.233489969	0.003085955	0.036684241	yes	down	0.72	1.63	0.71	1.57	2.16	2.43	1.02	2.053333333
TRINITY_DN47676_c0_g1		25.528	4.673984691	0.00377767	0.042225748	yes	up	4	1.83	3.89	0	0.29	0	3.24	0.096666667
TRINITY_DN4775_c0_g1		0.236	-2.084896214	0.001938006	0.026222056	yes	down	10.2	10.21	8.77	13.04	20.78	35.64	9.726666667	23.15333333
TRINITY_DN4776_c0_g1	unknown [Picea sitchensis])	0.188	-2.413081229	0.00243055	0.031004697	yes	down	1.85	2.79	6.49	19.51	2.88	24.44	3.71	15.61
TRINITY_DN47783_c0_g1	hypothetical protein KI387_021474 [Taxus chinensis])	0.004	-8.150448513	9.81E-08	8.16E-06	yes	down	0	0	0	4.2	1.75	0.51	0	2.153333333
TRINITY_DN4801_c0_g2		2.347	1.230686318	4.98E-05	0.001584825	yes	up	78.41	67.67	57	20	13.36	22.65	67.69333333	18.67
TRINITY_DN4801_c0_g3	unknown [Picea sitchensis])	29.954	4.904686048	0.001543636	0.02227972	yes	up	5.58	3.24	4.69	0	0	0.3	4.503333333	0.1
TRINITY_DN4809_c0_g2	unknown [Picea sitchensis])	0.301	-1.731269557	2.95E-07	2.11E-05	yes	down	4.33	2.58	4.82	13.82	9.26	10.63	3.91	11.23666667
TRINITY_DN4810_c0_g1	unknown [Picea sitchensis])	2.204	1.139996988	0.000104475	0.002851284	yes	up	5.4	4.91	4.96	2.36	2.28	2.61	5.09	2.416666667
TRINITY_DN4811_c0_g1		2.34	1.226235401	0.002612598	0.032619771	yes	up	24.97	17.56	21.84	9.51	9.9	11.76	21.45666667	10.39
TRINITY_DN48147_c0_g1	hypothetical protein KI387_024352, partial [Taxus chinensis])	0.01	-6.63033813	9.04E-05	0.002547592	yes	down	0	0	0	5.68	5.95	0.55	0	4.06
TRINITY_DN4819_c2_g1	unknown [Picea sitchensis])	0.018	-5.799399462	0.00250412	0.031599347	yes	down	0	0	0	10.54	1.99	1.74	0	4.756666667
TRINITY_DN4823_c0_g1		16.648	4.05730929	0.000103093	0.002823195	yes	up	26.74	65.8	13.01	4.2	0.16	2.08	35.18333333	2.146666667
TRINITY_DN48269_c0_g1	unknown [Picea sitchensis])	0.126	-2.985784645	1.87E-06	0.000104773	yes	down	8.24	8.96	2.86	33.45	14.31	28.59	6.686666667	25.45
TRINITY_DN48308_c0_g1		6.856	2.777460656	0.003911696	0.043315503	yes	up	3.87	6.98	4.17	0	0.79	1.02	5.006666667	0.603333333
TRINITY_DN4835_c1_g1	CAAX prenyl protease 1 -like protein [Capsicum annuum])	0.432	-1.210377223	1.21E-09	1.77E-07	yes	down	98.21	90	120.58	214.65	217.41	216.69	102.93	216.25
TRINITY_DN4837_c0_g2	unknown [Picea sitchensis])	3.02	1.594627212	1.89E-11	4.99E-09	yes	up	21.14	22.09	22.85	13.49	11.66	5.47	22.02666667	10.20666667
TRINITY_DN483_c4_g1	unknown [Picea sitchensis])	3.12	1.641540072	0.002063549	0.027410949	yes	up	4.76	4.64	4.32	0.75	0.74	2.26	4.573333333	1.25
TRINITY_DN48509_c0_g1	hypothetical protein ABT39_MTgene3632 [Picea glauca])	17.935	4.164736019	4.71E-05	0.001514309	yes	up	3.46	1.42	1.69	0.06	0	0.25	2.19	0.103333333
TRINITY_DN4878_c0_g1	hypothetical protein AMTR_s00045p00196780 [Amborella trichopoda])	0.351	-1.511281359	1.35E-16	1.03E-13	yes	down	10.92	9.85	12.03	26.05	26.08	28.74	10.93333333	26.95666667
TRINITY_DN4889_c0_g1	unknown [Picea sitchensis])	0.096	-3.382462284	1.07E-05	0.000447808	yes	down	4.26	0.62	2.39	6.71	24.4	31.65	2.423333333	20.92
TRINITY_DN48927_c0_g1		0.01	-6.649587351	0.003722173	0.041839161	yes	down	0	0	0	3.65	13.51	0	0	5.72
TRINITY_DN4895_c0_g3		2.847	1.509443713	0.00210628	0.027788471	yes	up	1.87	2.15	1.37	1.18	0.23	1.31	1.796666667	0.906666667
TRINITY_DN49000_c0_g1	hypothetical protein KI387_001255, partial [Taxus chinensis])	7.021	2.811756913	0.001858777	0.025429499	yes	up	0.81	0.64	1.11	0.2	0.04	0.07	0.853333333	0.103333333
TRINITY_DN4905_c0_g1	hypothetical protein KI387_001295, partial [Taxus chinensis])	2.411	1.269357378	0.002746675	0.03381897	yes	up	1.26	2.88	2.41	0.85	1.06	0.46	2.183333333	0.79
TRINITY_DN490_c0_g1	hypothetical protein KI387_040574 [Taxus chinensis])	0.336	-1.574407936	1.66E-08	1.72E-06	yes	down	2.75	2.28	1.63	4.96	6.8	5.68	2.22	5.813333333
TRINITY_DN4917_c0_g1	unknown [Picea sitchensis])	156.93	7.293975478	4.49E-08	4.07E-06	yes	up	8.8	3.66	6.53	0	0	0.09	6.33	0.03
TRINITY_DN4918_c0_g1		3.595	1.845840173	0.000522274	0.009749009	yes	up	5.34	2.96	1.77	3.37	0.65	1.2	3.356666667	1.74
TRINITY_DN4923_c0_g1	unknown [Picea sitchensis])	23.203	4.536247576	3.73E-07	2.57E-05	yes	up	2.35	4.48	3.68	0	0.32	0.05	3.503333333	0.123333333
TRINITY_DN4925_c0_g1		0.001	-9.408481636	0.000457081	0.008825411	yes	down	0.06	0	0.14	0	27.3	85.64	0.066666667	37.64666667
TRINITY_DN4929_c0_g1		3.676	1.878224515	3.77E-06	0.00018811	yes	up	14.33	17.63	24.31	5.46	5.97	4.5	18.75666667	5.31
TRINITY_DN4933_c0_g2	pectin methylesterase 17 [Cunninghamia lanceolata])	40.701	5.346976669	9.67E-13	3.44E-10	yes	up	7.03	5.16	9.59	0.49	1.24	0.36	7.26	0.696666667
TRINITY_DN4936_c0_g2		0.091	-3.454815806	0.001951338	0.026288362	yes	down	2.28	4.07	0.54	10.12	47.98	3.22	2.296666667	20.44
TRINITY_DN4937_c0_g1		105.463	6.720587891	4.18E-06	0.000204418	yes	up	1.72	1.37	1.05	0	0	0	1.38	0
TRINITY_DN4941_c0_g1	hypothetical protein KI387_033152, partial [Taxus chinensis])	3.2	1.677950124	3.61E-11	8.68E-09	yes	up	5.29	4.68	6.01	1.76	1.27	1.35	5.326666667	1.46
TRINITY_DN49450_c0_g1	unknown [Picea sitchensis])	0.239	-2.066988939	0.001087759	0.017307452	yes	down	328.56	190.12	153.24	1701.84	232.71	990.4	223.9733333	974.9833333
TRINITY_DN49553_c0_g1	hypothetical protein KI387_035320, partial [Taxus chinensis])	0.031	-5.023548358	0.000994865	0.01622229	yes	down	0.02	0	0	0.27	0.2	0.26	0.006666667	0.243333333
TRINITY_DN4958_c0_g1	germin-like protein subfamily 1 member 13 [Ipomoea triloba])	2.078	1.054892192	0.002207609	0.028740215	yes	up	67.86	56.26	98.35	28.11	14.84	26.33	74.15666667	23.09333333
TRINITY_DN4970_c0_g5	hypothetical protein KI387_042004 [Taxus chinensis])	0.307	-1.702995785	2.22E-06	0.000120314	yes	down	1.5	1.4	1.68	3.17	4.94	4.75	1.526666667	4.286666667
TRINITY_DN4971_c0_g1	hypothetical protein KI387_008008, partial [Taxus chinensis])	16.037	4.003345996	1.05E-16	8.65E-14	yes	up	283.12	259.04	159.51	10.89	3.39	9.95	233.89	8.076666667
TRINITY_DN4971_c9_g1		45.173	5.49739318	0.002963089	0.035600476	yes	up	27.76	32.91	9.5	0	0	0	23.39	0
TRINITY_DN4989_c0_g1	callose synthase, partial [Pinus taeda])	0.334	-1.581482071	0.002745429	0.033816629	yes	down	3.7	3.51	5.37	7.36	17	6.61	4.193333333	10.32333333
TRINITY_DN49937_c0_g1	hypothetical protein KI387_025742 [Taxus chinensis])	2.707	1.436882429	2.04E-06	0.00011221	yes	up	5.58	4.79	4.89	1.51	1.61	1.74	5.086666667	1.62
TRINITY_DN4993_c0_g1	hypothetical protein KI387_033937 [Taxus chinensis])	0.207	-2.271285686	1.72E-09	2.42E-07	yes	down	2.53	2.27	2.2	9.39	13.74	6.94	2.333333333	10.02333333
TRINITY_DN49974_c0_g1	unknown [Picea sitchensis])	3.219	1.686447009	6.41E-05	0.001936077	yes	up	47.23	63.48	41.8	18.09	16.53	6.08	50.83666667	13.56666667
TRINITY_DN49984_c0_g1	hypothetical protein F0562_035560 [Nyssa sinensis])	0.412	-1.278637329	6.02E-08	5.30E-06	yes	down	3.74	3.55	4.44	9.77	7.36	7.6	3.91	8.243333333
TRINITY_DN4998_c0_g1	unknown [Picea sitchensis])	0.433	-1.208259015	9.02E-05	0.002544494	yes	down	43.82	31.47	23.59	78.66	60.99	58.46	32.96	66.03666667
TRINITY_DN49991_c0_g1	hypothetical protein AMTR_s00017p00160260 [Amborella trichopoda])	0.427	-1.227343674	0.00155508	0.022387319	yes	down	5.2	4.37	3.78	9.76	5.98	10.79	4.45	8.843333333
TRINITY_DN499_c0_g1	unknown [Picea sitchensis])	0.493	-1.020763611	8.57E-06	0.000372905	yes	down	968.88	791.2	669.86	1718.36	1419.82	1477.64	809.98	1538.606667
TRINITY_DN50036_c0_g1	pinosylvin O-methyltransferase [Pinus strobus])	0.047	-4.419045027	8.17E-06	0.000358631	yes	down	0.35	1.27	1.8	7.52	2.4	49.95	1.14	19.95666667
TRINITY_DN50051_c0_g1	hypothetical protein KI387_032568 [Taxus chinensis])	0.333	-1.586753252	0.001649202	0.023330055	yes	down	13.64	10.08	14.01	10.72	50.24	38.36	12.57666667	33.10666667
TRINITY_DN5026_c0_g1	hypothetical protein KI387_033567 [Taxus chinensis])	0.443	-1.175146093	6.72E-13	2.47E-10	yes	down	21.06	19.97	22.05	40.03	41.87	48.69	21.02666667	43.53
TRINITY_DN5030_c0_g1	unknown [Picea sitchensis])	0.027	-5.201627011	0.001561341	0.02242405	yes	down	0	0.11	0.12	0.1	5.27	1.74	0.076666667	2.37
TRINITY_DN50324_c0_g1	hypothetical protein KI387_001102, partial [Taxus chinensis])	4.23	2.08063168	3.84E-06	0.000190439	yes	up	0.92	1.68	1.8	0.38	0.33	0.19	1.466666667	0.3
TRINITY_DN50334_c0_g1	hypothetical protein KI387_035815, partial [Taxus chinensis])	5.596	2.484438748	8.49E-05	0.00242231	yes	up	0.93	3.21	1.96	0.23	0.53	0.18	2.033333333	0.313333333
TRINITY_DN50351_c0_g1	hypothetical protein KI387_023110 [Taxus chinensis])	2.628	1.394153132	0.000845915	0.014230305	yes	up	2.34	3.98	2.81	1.33	0.9	0.77	3.043333333	1
TRINITY_DN50360_c0_g1	auxin-responsive Gretchen Hagen3 [Larix kaempferi])	6.12	2.613617827	1.46E-10	2.84E-08	yes	up	19.63	21.91	34.12	5.47	2.12	3.07	25.22	3.553333333
TRINITY_DN5038_c0_g2		2.569	1.36096072	6.85E-06	0.000310194	yes	up	7.41	10.88	7.08	2.28	1.97	1.91	8.456666667	2.053333333
TRINITY_DN50479_c0_g1	unknown [Picea sitchensis])	9.398	3.232355751	0.000854124	0.01432325	yes	up	3.41	0.88	1.99	0.45	0.05	0.09	2.093333333	0.196666667
TRINITY_DN5048_c0_g1	hypothetical protein KI387_006491, partial [Taxus chinensis])	4.757	2.249933732	8.69E-12	2.55E-09	yes	up	2.64	4.04	3.63	0.49	0.71	0.67	3.436666667	0.623333333
TRINITY_DN50512_c0_g1		47.461	5.568663292	0.003695043	0.041634664	yes	up	0.22	1.19	1.73	0	0	0	1.046666667	0
TRINITY_DN50578_c0_g1	uncharacterized protein LOC116246809 [Nymphaea colorata])	2.895	1.533612341	0.001190237	0.018541637	yes	up	1.62	2.88	1.47	0.68	0.55	0.55	1.99	0.593333333
TRINITY_DN50617_c0_g1	unknown [Picea sitchensis])	0.355	-1.494322887	0.000156029	0.003878083	yes	down	7.28	6.94	6.41	11.16	12.68	25.96	6.876666667	16.6
TRINITY_DN50619_c0_g1		57.87	5.854746383	0.00059199	0.010743415	yes	up	1.08	2.84	3.45	0	0	0	2.456666667	0
TRINITY_DN5066_c0_g1	hypothetical protein KI387_038248 [Taxus chinensis])	2.695	1.430215309	0.001322977	0.019939949	yes	up	4.4	19.91	10.09	1.58	2.69	0.82	11.46666667	1.696666667
TRINITY_DN5067_c0_g1	leucine-rich repeat receptor protein kinase EMS1-like [Juglans regia])	2.154	1.106997836	3.07E-08	2.97E-06	yes	up	74.65	99.16	113.48	40.85	36.84	37.25	95.76333333	38.31333333
TRINITY_DN50731_c0_g1	unknown [Picea sitchensis])	5.658	2.500366202	3.10E-06	0.000160966	yes	up	96.29	80.45	191.18	6.59	29.82	17.65	122.64	18.02
TRINITY_DN50732_c0_g1		61.502	5.942550473	0.000188768	0.004499645	yes	up	1.69	1.91	1.9	0	0	0	1.833333333	0
TRINITY_DN50744_c0_g1		0.008	-6.934404619	0.001772086	0.024537104	yes	down	0	0	0	1.69	0	3.51	0	1.733333333
TRINITY_DN50766_c0_g1	unknown [Picea sitchensis])	3.775	1.916498545	0.001092342	0.017355582	yes	up	1.2	2.02	1.59	0.4	0.39	0.31	1.603333333	0.366666667
TRINITY_DN5079_c0_g1		0.026	-5.27286199	2.08E-06	0.000113836	yes	down	0.57	0.43	0	1.03	10.09	20.15	0.333333333	10.42333333
TRINITY_DN50929_c0_g1	unknown [Picea sitchensis])	0.02	-5.656170723	1.39E-07	1.09E-05	yes	down	0	0	0.26	2.77	5.18	2.45	0.086666667	3.466666667
TRINITY_DN50969_c0_g1		150.282	7.231527921	2.22E-07	1.65E-05	yes	up	5.46	3.17	3.85	0	0	0	4.16	0
TRINITY_DN5098_c0_g3	hypothetical protein KI387_041918 [Taxus chinensis])	4.34	2.117588877	0.001348581	0.020155056	yes	up	2.72	1.38	2.55	0.6	0.24	0.48	2.216666667	0.44
TRINITY_DN5103_c0_g1	MYB20 [Larix kaempferi])	4.419	2.143617011	0.000225603	0.005147695	yes	up	4.59	5.43	2.49	1.14	0.97	0.35	4.17	0.82
TRINITY_DN5112_c3_g1	hypothetical protein KI387_019259, partial [Taxus chinensis])	0.084	-3.577170138	1.29E-06	7.55E-05	yes	down	1.2	0.82	1.39	10.52	10.64	10.95	1.136666667	10.70333333
TRINITY_DN5133_c0_g1	unknown [Picea sitchensis])	4.872	2.284399945	0.000153815	0.00384094	yes	up	9.63	16.55	14.93	3.18	3.51	0.56	13.70333333	2.416666667
TRINITY_DN5134_c0_g1		0.371	-1.431463273	0.004213688	0.045609734	yes	down	1.84	1.15	1.69	5.31	2.42	4.76	1.56	4.163333333
TRINITY_DN51491_c0_g1		2.903	1.537552134	0.003294192	0.038403852	yes	up	7.96	14.25	9.82	3.9	4.5	1.12	10.67666667	3.173333333
TRINITY_DN51528_c0_g1	growth regulating factor 1 [Larix kaempferi])	3.646	1.86629348	4.35E-07	2.93E-05	yes	up	3.26	6.61	6	1.15	1.11	1.47	5.29	1.243333333
TRINITY_DN51541_c0_g1	hypothetical protein KI387_006519, partial [Taxus chinensis])	2.53	1.339285299	0.002577397	0.032356948	yes	up	1.02	1.07	1.25	0.3	0.38	0.46	1.113333333	0.38
TRINITY_DN51611_c0_g1		12.507	3.644650267	0.002306519	0.029725676	yes	up	1.24	1.49	1.24	0	0	0.26	1.323333333	0.086666667
TRINITY_DN5161_c0_g1		0.491	-1.025351691	7.16E-05	0.002112005	yes	down	47.84	34.63	33.53	75.1	57.6	67.15	38.66666667	66.61666667
TRINITY_DN51636_c0_g1	BSD4 [Pinus tabuliformis])	0.089	-3.486374037	0.003099284	0.03682819	yes	down	0.31	0.05	0.06	0.39	0.63	3.04	0.14	1.353333333
TRINITY_DN51655_c0_g1	unknown [Picea sitchensis])	37.192	5.216908619	0.001890357	0.025751483	yes	up	2.31	0.84	0.38	0	0.08	0	1.176666667	0.026666667
TRINITY_DN51698_c0_g1	unknown [Picea sitchensis])	0.456	-1.132902118	2.58E-05	0.000929878	yes	down	11.85	11.86	13.27	18.5	21.48	28.33	12.32666667	22.77
TRINITY_DN51700_c0_g1		11.673	3.54511216	0.003948646	0.043649175	yes	up	0.91	0.91	1.21	0	0.23	0	1.01	0.076666667
TRINITY_DN5174_c0_g1	unknown [Picea sitchensis])	0.452	-1.146428696	0.001832729	0.025169957	yes	down	11.96	15.55	14.51	35.25	32.18	13.42	14.00666667	26.95
TRINITY_DN5176_c0_g1	hypothetical protein KI387_028077, partial [Taxus chinensis])	69.258	6.113900791	7.06E-09	8.16E-07	yes	up	7.54	46.63	3.03	0.5	0.13	0.15	19.06666667	0.26
TRINITY_DN51850_c0_g1		0.008	-6.909988149	1.47E-06	8.55E-05	yes	down	0	0	0	3.96	3.15	2.28	0	3.13
TRINITY_DN518_c0_g3	unknown [Picea sitchensis])	0.491	-1.026972779	1.79E-11	4.81E-09	yes	down	63.52	66.13	70.27	111.19	112.27	106.93	66.64	110.13
TRINITY_DN5190_c1_g1	unknown [Picea sitchensis])	2.558	1.354753011	0.004696602	0.049134747	yes	up	211.08	227.22	203.25	93.16	105.46	20.08	213.85	72.9
TRINITY_DN5197_c0_g1	unknown [Picea sitchensis])	2.558	1.355112273	0.001510786	0.021864738	yes	up	10.51	6.93	7.44	2.66	1.66	2.82	8.293333333	2.38
TRINITY_DN5217_c0_g1	NAC3 domain protein [Pinus massoniana])	0.474	-1.077476043	8.35E-07	5.18E-05	yes	down	52.29	50.01	35.81	84.1	79.47	84.23	46.03666667	82.6
TRINITY_DN52267_c0_g1		49.922	5.641617293	0.001288382	0.019612446	yes	up	1.42	0.68	2.07	0	0	0	1.39	0
TRINITY_DN5229_c0_g1	uncharacterized protein LOC18427952 [Amborella trichopoda])	4.178	2.062743647	3.64E-10	6.26E-08	yes	up	4.57	7.8	6.61	1.48	1.48	0.94	6.326666667	1.3
TRINITY_DN5236_c0_g3	hypothetical protein KI387_006064, partial [Taxus chinensis])	3.49	1.803076354	7.37E-09	8.43E-07	yes	up	1.59	2.38	2.16	0.57	0.59	0.37	2.043333333	0.51
TRINITY_DN5240_c0_g1		12.022	3.587565179	0.00079264	0.013591209	yes	up	1.96	6.07	2.51	0	0.51	0.23	3.513333333	0.246666667
TRINITY_DN5251_c0_g1	hypothetical protein KI387_012644, partial [Taxus chinensis])	0.204	-2.290007223	2.59E-05	0.000933271	yes	down	0.52	0.46	0.58	1.96	2.58	1.24	0.52	1.926666667
TRINITY_DN5253_c0_g1	unknown [Picea sitchensis])	0.008	-7.050376106	1.03E-06	6.24E-05	yes	down	0	0	0	2.11	3.56	4.5	0	3.39
TRINITY_DN52543_c0_g1	hypothetical protein KI387_025936, partial [Taxus chinensis])	0.014	-6.111632621	0.002462651	0.0311978	yes	down	0	0	0.16	5.42	3.78	0	0.053333333	3.066666667
TRINITY_DN5254_c0_g1	SKP1-interacting-like protein, partial [Picea sitchensis])	0.434	-1.20316404	1.92E-06	0.000107817	yes	down	7.36	7.34	9.17	19.15	16.56	12	7.956666667	15.90333333
TRINITY_DN52552_c0_g1	hypothetical protein KI387_011868, partial [Taxus chinensis])	0.282	-1.824891373	0.001973172	0.026503119	yes	down	33.39	59.93	57.12	101.24	310.56	47.45	50.14666667	153.0833333
TRINITY_DN52576_c0_g1	hypothetical protein KI387_015500 [Taxus chinensis])	2.164	1.113668284	0.002875966	0.034859827	yes	up	2.7	3.88	3.79	1.76	1.57	0.83	3.456666667	1.386666667
TRINITY_DN5259_c0_g1	putative TIR-NBS-LRR protein [Pinus monticola])	2.335	1.223146074	0.00017704	0.004283877	yes	up	12.59	11.39	11.3	3.65	4.62	6.65	11.76	4.973333333
TRINITY_DN52625_c0_g1	hypothetical protein KI387_028883, partial [Taxus chinensis])	7.033	2.814110181	2.73E-10	4.93E-08	yes	up	1.86	2.72	2.4	0.28	0.42	0.16	2.326666667	0.286666667
TRINITY_DN5266_c0_g1	hypothetical protein CL856Contig1_06, partial [Pinus taeda])	183.599	7.520411379	3.50E-08	3.32E-06	yes	up	4.94	4.83	3.88	0	0	0	4.55	0
TRINITY_DN5270_c0_g1	unknown [Picea sitchensis])	2.166	1.115136075	4.03E-05	0.001333829	yes	up	20.13	18.44	13.42	11.38	12.15	6.64	17.33	10.05666667
TRINITY_DN52738_c0_g1		30.242	4.918492118	0.000537283	0.009964909	yes	up	14.82	11.16	0	0.26	0.25	0.23	8.66	0.246666667
TRINITY_DN5276_c0_g1	hypothetical protein KI387_041918 [Taxus chinensis])	0.21	-2.249798639	0.000616435	0.011117712	yes	down	2.17	0.79	0.73	1.69	5.41	6.98	1.23	4.693333333
TRINITY_DN5279_c3_g1		39.821	5.315450671	0.00028933	0.006237246	yes	up	2.19	1.74	1.87	0	0	0.11	1.933333333	0.036666667
TRINITY_DN52823_c0_g1		86.116	6.428216055	1.97E-05	0.000748739	yes	up	0.65	3.68	3.76	0.08	0	0	2.696666667	0.026666667
TRINITY_DN52849_c0_g1	PREDICTED: light-sensor Protein kinase [Nelumbo nucifera])	1117.793	10.12643782	1.39E-16	1.04E-13	yes	up	10.85	16.28	13.6	0	0	0	13.57666667	0
TRINITY_DN52995_c0_g1		0.094	-3.404061381	0.001594202	0.0227531	yes	down	0	0.14	0.24	1.63	0.74	0.96	0.126666667	1.11
TRINITY_DN53012_c0_g1	hypothetical protein KI387_032636, partial [Taxus chinensis])	0.149	-2.750076312	2.97E-06	0.000155542	yes	down	1.8	1.07	1.55	6.23	13.54	5.16	1.473333333	8.31
TRINITY_DN5308_c0_g1		0.008	-6.939883803	2.35E-06	0.000126441	yes	down	0	0	0	3.82	8.24	3.85	0	5.303333333
TRINITY_DN5308_c0_g2		71.955	6.169019861	0.000661783	0.01179603	yes	up	1.97	0.92	7.41	0	0	0	3.433333333	0
TRINITY_DN53210_c0_g1	hypothetical protein ABT39_MTgene4483 [Picea glauca])	70.211	6.13361687	8.41E-05	0.002407233	yes	up	1.43	1.4	1.05	0	0	0	1.293333333	0
TRINITY_DN5339_c0_g2		0.077	-3.694003232	0.000341708	0.007111902	yes	down	0.15	0.11	0.2	0.14	2.81	2.24	0.153333333	1.73
TRINITY_DN5340_c0_g1	hypothetical protein KI387_019000, partial [Taxus chinensis])	2.905	1.538783937	1.35E-06	7.93E-05	yes	up	2.81	4.25	4.05	1.38	1.12	0.79	3.703333333	1.096666667
TRINITY_DN5346_c1_g1		412.703	8.688960529	8.57E-10	1.32E-07	yes	up	2.09	11.29	9.44	0	0	0	7.606666667	0
TRINITY_DN53622_c0_g1		23.21	4.536670137	8.01E-06	0.000352823	yes	up	1.97	2.83	2.65	0	0	0.26	2.483333333	0.086666667
TRINITY_DN53684_c0_g1	hypothetical protein KI387_024137 [Taxus chinensis])	2.635	1.397689605	5.69E-05	0.001755085	yes	up	5.83	7.1	4.1	2.11	1.85	1.63	5.676666667	1.863333333
TRINITY_DN53728_c0_g1	unknown [Picea sitchensis])	1090.497	10.09077001	4.62E-14	2.12E-11	yes	up	6	1.73	6.54	0	0	0	4.756666667	0
TRINITY_DN5372_c0_g1		0.395	-1.341518268	1.08E-07	8.86E-06	yes	down	123.64	106.91	121.3	158.27	248.55	243.54	117.2833333	216.7866667
TRINITY_DN53754_c0_g1	hypothetical protein KI387_005009, partial [Taxus chinensis])	4.279	2.097338095	0.000580494	0.010582777	yes	up	3.29	3.26	3.34	0.58	1.2	0.23	3.296666667	0.67
TRINITY_DN53818_c0_g1	TPA_asm: hypothetical protein HUJ06_007052 [Nelumbo nucifera])	4.325	2.112683905	0.000401712	0.008012475	yes	up	2.05	2.7	4.05	0.82	0.73	0.21	2.933333333	0.586666667
TRINITY_DN53850_c0_g1	hypothetical protein KI387_011539 [Taxus chinensis])	0.107	-3.229961959	0.000419865	0.008246103	yes	down	0.63	0.54	1.08	0.65	14.42	3.44	0.75	6.17
TRINITY_DN53892_c0_g1	unknown [Picea sitchensis])	0.348	-1.524566189	0.000180682	0.004339217	yes	down	9.17	5	8.17	12.04	25.08	17.23	7.446666667	18.11666667
TRINITY_DN53897_c0_g1	NAC domain protein [Pinus massoniana])	5.119	2.355917816	0.001480453	0.021517431	yes	up	1.14	1.89	2.48	0.34	0.11	0.45	1.836666667	0.3
TRINITY_DN5393_c0_g2		0.036	-4.80615258	1.76E-05	0.000683214	yes	down	0.62	0	0.88	22.54	1.55	9.55	0.5	11.21333333
TRINITY_DN5394_c0_g1		2.631	1.395543408	0.000198013	0.004674767	yes	up	71.93	52.08	33.95	10.7	18.2	19.71	52.65333333	16.20333333
TRINITY_DN539_c0_g1		0.439	-1.187435114	4.72E-06	0.000225616	yes	down	62.35	46.57	57.7	81.35	154.66	128.35	55.54	121.4533333
TRINITY_DN54042_c0_g1		65.431	6.031908189	1.60E-05	0.000630918	yes	up	1.47	2.01	1.07	0	0.06	0	1.516666667	0.02
TRINITY_DN5406_c0_g1		0.015	-6.067734865	0.00010154	0.002797415	yes	down	0	0.29	0	7.99	10.4	0.74	0.096666667	6.376666667
TRINITY_DN54133_c0_g1	aldose 1-epimerase [Cryptomeria japonica])	2.53	1.338860305	0.000351036	0.007240804	yes	up	11.02	19.81	18.32	5.11	8.16	3.53	16.38333333	5.6
TRINITY_DN541_c1_g3		64.646	6.014484327	0.000213172	0.004928062	yes	up	1.26	1.41	0.69	0	0	0	1.12	0
TRINITY_DN54249_c0_g1		0.012	-6.431946545	0.000262354	0.005776299	yes	down	0	0	0	1.47	0.29	2.51	0	1.423333333
TRINITY_DN5428_c0_g1		0.056	-4.163118982	0.000245383	0.005501008	yes	down	10.26	2.73	0.93	6.86	34.69	90.33	4.64	43.96
TRINITY_DN5429_c0_g1	hypothetical protein L6452_00961 [Arctium lappa])	10.18	3.347663954	0.000335656	0.007042437	yes	up	1.21	2.04	3.02	0	0.13	0.29	2.09	0.14
TRINITY_DN5431_c0_g1	hypothetical protein KI387_024730, partial [Taxus chinensis])	28.373	4.826450224	0.002963648	0.035600476	yes	up	2.74	0.92	2.67	0.18	0	0	2.11	0.06
TRINITY_DN5432_c0_g1	NAC transcription factor [Picea wilsonii])	0.335	-1.579565435	0.000540099	0.009994325	yes	down	3.33	2.43	3.56	11.88	7.91	4.21	3.106666667	8
TRINITY_DN5432_c0_g2	NAC transcription factor [Picea wilsonii])	0.495	-1.015365954	0.000696228	0.012280074	yes	down	19.35	11.19	14.2	26.66	22.41	29.26	14.91333333	26.11
TRINITY_DN5433_c0_g1	hypothetical protein JRO89_XS01G0371200 [Xanthoceras sorbifolium])	11.371	3.507255916	1.14E-20	1.65E-17	yes	up	6.37	7	5.96	0.36	0.37	1.04	6.443333333	0.59
TRINITY_DN5439_c1_g1		2.663	1.412997144	0.000179522	0.004314581	yes	up	33.87	25.42	35.13	9.42	8.24	4	31.47333333	7.22
TRINITY_DN5439_c1_g2		0.305	-1.714552214	3.51E-05	0.001191518	yes	down	17.76	21.69	12.62	46.65	33.14	65.34	17.35666667	48.37666667
TRINITY_DN5439_c1_g3		9.133	3.191099494	1.20E-06	7.12E-05	yes	up	14.35	14.29	20.29	2.74	0.81	0.72	16.31	1.423333333
TRINITY_DN5444_c0_g1	unknown [Picea sitchensis])	0.181	-2.46409156	1.05E-05	0.000445301	yes	down	3.19	1.51	3.48	14.77	29.91	5.54	2.726666667	16.74
TRINITY_DN544_c0_g1	PREDICTED: chaperone protein dnaJ 1, mitochondrial isoform X4 [Nelumbo nucifera])	0.197	-2.342317485	9.86E-10	1.49E-07	yes	down	1.59	1.72	0.95	8.52	7.03	4.71	1.42	6.753333333
TRINITY_DN5452_c0_g1	unknown [Picea sitchensis])	3.565	1.833995347	0.001480739	0.021517431	yes	up	9.16	6.96	9.76	0.7	1.28	3.85	8.626666667	1.943333333
TRINITY_DN5455_c0_g1	hypothetical protein KI387_038126, partial [Taxus chinensis])	0.35	-1.512856727	1.82E-05	0.000701184	yes	down	0.6	0.53	0.36	1.16	1.34	1.21	0.496666667	1.236666667
TRINITY_DN5455_c0_g4	hypothetical protein KI387_040957, partial [Taxus chinensis])	80.464	6.330267067	3.06E-05	0.001067855	yes	up	0.76	1.16	0.83	0	0	0	0.916666667	0
TRINITY_DN5456_c0_g1		12.523	3.646464369	0.000754336	0.013053281	yes	up	122.8	95.25	123.18	14.56	5.67	0.62	113.7433333	6.95
TRINITY_DN5458_c0_g1	unknown [Picea sitchensis])	0.29	-1.786763162	4.01E-06	0.000197665	yes	down	309.41	245.82	357.82	892.87	475.21	1296.66	304.35	888.2466667
TRINITY_DN5458_c0_g2		0.302	-1.725201793	1.15E-05	0.000477197	yes	down	155.39	147.72	210.57	295.72	346.71	621.99	171.2266667	421.4733333
TRINITY_DN5458_c2_g1		0.009	-6.760744798	0.00268184	0.033238002	yes	down	0	0	0	0.04	2.03	0.03	0	0.7
TRINITY_DN54606_c0_g1		0.332	-1.590664905	4.12E-05	0.001359714	yes	down	6.69	5.14	6.06	18.6	16.13	9.95	5.963333333	14.89333333
TRINITY_DN5462_c0_g1	hypothetical protein KI387_015068, partial [Taxus chinensis])	3.555	1.829914395	5.46E-07	3.58E-05	yes	up	2.29	4.88	3.43	1.03	0.82	0.72	3.533333333	0.856666667
TRINITY_DN5463_c0_g1	unknown [Picea sitchensis])	2.178	1.123158964	9.93E-07	6.07E-05	yes	up	34.99	47.4	49.41	20.57	16.08	15.11	43.93333333	17.25333333
TRINITY_DN5474_c0_g1	hypothetical protein UMN_98A_01, partial [Pinus taeda])	2.24	1.163586697	0.000440091	0.008580176	yes	up	68.67	87.83	55.13	18.66	35.63	14.43	70.54333333	22.90666667
TRINITY_DN54786_c0_g1	hypothetical protein KI387_023687, partial [Taxus chinensis])	3.227	1.690137994	3.75E-08	3.50E-06	yes	up	31.08	45.13	36.93	14.17	7.58	8.51	37.71333333	10.08666667
TRINITY_DN54803_c0_g1	hypothetical protein KI387_023676, partial [Taxus chinensis])	3.23	1.691606132	9.21E-07	5.69E-05	yes	up	1.49	2.45	2.63	0.63	0.7	0.44	2.19	0.59
TRINITY_DN54817_c0_g1	unknown [Picea sitchensis])	2.09	1.063309312	7.77E-07	4.85E-05	yes	up	13.2	18.77	19.74	7.06	7.26	7.03	17.23666667	7.116666667
TRINITY_DN54834_c0_g1	hypothetical protein MKW98_024242 [Papaver atlanticum])	0.275	-1.861601876	0.00070031	0.012338476	yes	down	2.38	1.25	1.52	2.81	9.59	4.07	1.716666667	5.49
TRINITY_DN54872_c0_g1		812.698	9.666575227	3.03E-15	1.80E-12	yes	up	11.9	14.93	13.45	0	0	0	13.42666667	0
TRINITY_DN54876_c0_g1	hypothetical protein KI387_017730, partial [Taxus chinensis])	0.252	-1.988295637	0.003323225	0.038587736	yes	down	0.25	0.15	0.07	0.34	0.65	0.67	0.156666667	0.553333333
TRINITY_DN54932_c0_g1	ethylene-responsive transcription factor ERF036-like [Cajanus cajan])	2.108	1.076191685	0.000691466	0.012204609	yes	up	21.08	21.82	23.1	12.85	6.42	7.67	22	8.98
TRINITY_DN54945_c0_g1	hypothetical protein ABT39_MTgene3632 [Picea glauca])	60.694	5.923489244	2.00E-09	2.74E-07	yes	up	1.89	2.7	1.97	0.1	0	0	2.186666667	0.033333333
TRINITY_DN54972_c0_g1		2679.745	11.3878802	3.84E-20	5.12E-17	yes	up	43.24	23.36	29.62	0	0	0	32.07333333	0
TRINITY_DN5498_c1_g3		0.096	-3.376469851	1.14E-05	0.00047488	yes	down	0.64	0.47	0.39	4.81	2.73	4.98	0.5	4.173333333
TRINITY_DN5502_c0_g1	unknown [Picea sitchensis])	2.191	1.131548183	0.000853559	0.01432127	yes	up	43.24	29.5	34.07	18.77	30.15	5.46	35.60333333	18.12666667
TRINITY_DN5506_c0_g2	unknown [Picea sitchensis])	19.315	4.271663982	0.000105275	0.002868236	yes	up	56.87	24.98	40.76	0.21	0	0.56	40.87	0.256666667
TRINITY_DN5509_c0_g1	unknown [Picea sitchensis])	0.484	-1.046460316	7.04E-06	0.00031781	yes	down	15.25	11.5	15	37.93	49.42	21.93	13.91666667	36.42666667
TRINITY_DN55115_c0_g1		210.754	7.719419001	1.50E-08	1.57E-06	yes	up	6.42	13.3	9.26	0	0	0	9.66	0
TRINITY_DN55139_c0_g1		35.771	5.16072796	0.000721584	0.012629889	yes	up	0.83	1.8	1.12	0.09	0	0	1.25	0.03
TRINITY_DN55145_c0_g1	hypothetical protein KI387_025640, partial [Taxus chinensis])	7.527	2.912167437	0.001751876	0.024320389	yes	up	1.16	2.36	4.19	0.29	0.48	0.09	2.57	0.286666667
TRINITY_DN55201_c0_g1	heavy metal-associated isoprenylated plant protein 2-like [Coffea arabica])	16.901	4.079031591	1.42E-15	9.07E-13	yes	up	36.52	21.98	25.89	1.12	0.92	1.97	28.13	1.336666667
TRINITY_DN55212_c0_g1	PREDICTED: auxin-responsive protein SAUR71 [Nelumbo nucifera])	2.58	1.367266933	0.003211794	0.03770413	yes	up	6.75	17.48	10.11	2.37	4.14	4.79	11.44666667	3.766666667
TRINITY_DN5521_c0_g1	hypothetical protein KI387_029229 [Taxus chinensis])	3.048	1.607891302	0.004143424	0.045086144	yes	up	1.95	6.99	4.02	1.45	1.67	0.53	4.32	1.216666667
TRINITY_DN55338_c0_g1	hypothetical protein TSUD_280450 [Trifolium subterraneum])	517.83	9.016333639	5.90E-12	1.82E-09	yes	up	8.51	3.54	7.12	0	0	0	6.39	0
TRINITY_DN5539_c0_g1	unknown [Picea sitchensis])	0.436	-1.197480307	0.001301037	0.01971001	yes	down	10.78	10.19	10.83	28.52	22.24	10.64	10.6	20.46666667
TRINITY_DN5547_c0_g1		3.271	1.709733392	0.002331854	0.02997977	yes	up	7.89	7.06	9.22	1.8	3.66	0.89	8.056666667	2.116666667
TRINITY_DN5549_c0_g1	BXL1 [Pinus tabuliformis])	0.251	-1.99620659	0.001299349	0.019704432	yes	down	0.74	1.01	1.55	5.75	4.58	1.11	1.1	3.813333333
TRINITY_DN55565_c0_g1		21.034	4.394635501	0.00187592	0.025620231	yes	up	1.96	1.71	3.67	0	0.29	0	2.446666667	0.096666667
TRINITY_DN5576_c0_g2	probable aquaporin [Picea abies])	0.101	-3.311982583	0.001736671	0.024182704	yes	down	2.53	0.13	0.07	10.07	5.83	9.01	0.91	8.303333333
TRINITY_DN5579_c0_g2	unknown [Picea sitchensis])	2.148	1.103114348	0.003656105	0.041357907	yes	up	5.66	9.85	7.99	3.79	3.82	1.69	7.833333333	3.1
TRINITY_DN5581_c0_g1	hypothetical protein CRG98_040795 [Punica granatum])	2.692	1.428445294	3.58E-05	0.001213946	yes	up	7.69	10.4	6.75	3.4	2.69	2	8.28	2.696666667
TRINITY_DN5596_c0_g1		0.202	-2.310129529	3.96E-10	6.75E-08	yes	down	2.64	1.95	1.99	7.34	7.95	10.12	2.193333333	8.47
TRINITY_DN5598_c0_g1	hypothetical protein KI387_019337 [Taxus chinensis])	4.581	2.195709697	3.68E-09	4.62E-07	yes	up	4.58	6.44	3.99	0.85	0.81	1.19	5.003333333	0.95
TRINITY_DN559_c0_g1	hypothetical protein H6P81_020774 [Aristolochia fimbriata])	2.265	1.179291517	2.74E-08	2.67E-06	yes	up	14.78	16.41	14.36	8.16	8.77	8.09	15.18333333	8.34
TRINITY_DN560_c0_g1	hypothetical protein KI387_001789, partial [Taxus chinensis])	0.42	-1.251736266	3.44E-06	0.000175487	yes	down	6.64	4.82	6.52	10.04	10.06	12.61	5.993333333	10.90333333
TRINITY_DN5619_c0_g1	unknown [Picea sitchensis])	0.465	-1.103515448	1.11E-07	9.10E-06	yes	down	23.17	23.91	30.91	49.05	42.26	50.8	25.99666667	47.37
TRINITY_DN5637_c0_g1	unknown [Picea sitchensis])	0.335	-1.578888196	5.92E-05	0.001816879	yes	down	18.02	11.99	11.44	12.71	38.69	30.63	13.81666667	27.34333333
TRINITY_DN5656_c0_g1	hypothetical protein KI387_028077, partial [Taxus chinensis])	227.13	7.827372091	2.99E-07	2.13E-05	yes	up	8.59	80.11	5.64	0	0	0.28	31.44666667	0.093333333
TRINITY_DN5658_c0_g1	hypothetical protein KI387_028568, partial [Taxus chinensis])	2.884	1.527965265	0.000339709	0.007075546	yes	up	8.59	17.06	12.11	6.12	2.99	2.4	12.58666667	3.836666667
TRINITY_DN570_c0_g2	hypothetical protein KI387_022297, partial [Taxus chinensis])	8.297	3.052562346	9.70E-07	5.96E-05	yes	up	9.81	14.21	3.35	0.84	0.5	1.49	9.123333333	0.943333333
TRINITY_DN5738_c0_g1	unknown [Picea sitchensis])	3.097	1.630964831	1.08E-10	2.22E-08	yes	up	333.17	225.8	387.84	88.48	94.75	73.3	315.6033333	85.51
TRINITY_DN5740_c0_g1	unknown [Picea sitchensis])	2.59	1.373020957	0.000506755	0.00952727	yes	up	7.48	9.3	9.63	3.06	1.55	3.86	8.803333333	2.823333333
TRINITY_DN5776_c0_g2		0.112	-3.16083803	0.001794297	0.024780342	yes	down	0.23	0.74	0.73	1.43	7.93	1.72	0.566666667	3.693333333
TRINITY_DN5779_c0_g1	hypothetical protein KI387_035942 [Taxus chinensis])	0.16	-2.646531251	1.71E-10	3.28E-08	yes	down	1.12	1.1	1.29	2.66	4.02	3.99	1.17	3.556666667
TRINITY_DN5796_c0_g1	NADH dehydrogenase subunit 5 [Larix sibirica])	0.238	-2.072814603	0.0017043	0.023878817	yes	down	3.62	3.09	2.21	8.34	4.35	36.58	2.973333333	16.42333333
TRINITY_DN5798_c0_g1	unknown [Picea sitchensis])	0.253	-1.982161069	2.42E-08	2.39E-06	yes	down	14.68	21.47	21.04	93.5	49.12	43.96	19.06333333	62.19333333
TRINITY_DN5807_c0_g1	hypothetical protein KI387_023887, partial [Taxus chinensis])	3.861	1.948836277	1.10E-11	3.12E-09	yes	up	2.96	4.24	3.89	0.99	0.81	0.69	3.696666667	0.83
TRINITY_DN580_c0_g1	hypothetical protein KI387_030905, partial [Taxus chinensis])	2.869	1.52039338	0.000158286	0.003918951	yes	up	6.53	5.92	7.66	1.07	2.03	2.98	6.703333333	2.026666667
TRINITY_DN5815_c0_g1	hypothetical protein KI387_037403, partial [Taxus chinensis])	2.112	1.078466108	0.000793952	0.013602564	yes	up	14.93	24.35	19.83	9.83	9.35	5.06	19.70333333	8.08
TRINITY_DN5832_c0_g1	Histone H, partial [Parasponia andersonii])	3.421	1.774369811	0.003113858	0.036961046	yes	up	14.09	34.81	17.77	4.99	7.87	3.05	22.22333333	5.303333333
TRINITY_DN5836_c0_g1	EH domain-containing protein 1 [Amborella trichopoda])	5.353	2.420400803	0.000328723	0.006936993	yes	up	3.67	5.57	5.21	0.65	1.28	0.34	4.816666667	0.756666667
TRINITY_DN5836_c0_g2	EH domain-containing protein 1-like protein isoform X2 [Cinnamomum micranthum f. kanehirae])	4.799	2.26265905	1.22E-07	9.83E-06	yes	up	3.12	5.47	3.83	0.97	0.79	0.48	4.14	0.746666667
TRINITY_DN5847_c1_g1	CYP78A1 [Pinus tabuliformis])	0.442	-1.176834646	0.002523281	0.031789771	yes	down	2.36	4.25	2.14	7.17	5.83	4.52	2.916666667	5.84
TRINITY_DN585_c0_g1	hypothetical protein KI387_000271, partial [Taxus chinensis])	0.224	-2.156654972	3.28E-05	0.001134362	yes	down	9.91	3.2	6.13	11.89	28.54	23.54	6.413333333	21.32333333
TRINITY_DN5860_c0_g1	hypothetical protein KI387_036938, partial [Taxus chinensis])	3.896	1.962076562	4.34E-08	3.97E-06	yes	up	4.31	9.1	5.88	1.79	1.27	1.2	6.43	1.42
TRINITY_DN5868_c0_g2		0.108	-3.212729197	0.000353631	0.007280256	yes	down	0.89	0.95	0.43	12.56	3.63	0.91	0.756666667	5.7
TRINITY_DN5878_c0_g2	glutathione peroxidase-like protein, partial [Picea sitchensis])	0.328	-1.608187556	3.33E-06	0.00017055	yes	down	7.28	9.36	5.71	17.16	16.2	23.96	7.45	19.10666667
TRINITY_DN588_c1_g1	unknown [Picea sitchensis])	3.301	1.723042883	0.004127507	0.044954037	yes	up	24.6	61.56	21.75	18.89	6.59	26.49	35.97	17.32333333
TRINITY_DN5914_c0_g2	hypothetical protein KI387_035910, partial [Taxus chinensis])	2.93	1.550728931	3.23E-07	2.28E-05	yes	up	8.52	10.78	11.26	2.24	4	2.75	10.18666667	2.996666667
TRINITY_DN5946_c0_g1	putative isopimaradiene synthase [Pinus nigra subsp. laricio])	0.04	-4.631690814	1.35E-08	1.43E-06	yes	down	0.57	0.76	0.31	26.05	19.86	1.46	0.546666667	15.79
TRINITY_DN5961_c0_g1	unknown [Picea sitchensis])	0.078	-3.683955238	2.27E-14	1.12E-11	yes	down	0.8	1.62	0.72	12.79	7.25	21.24	1.046666667	13.76
TRINITY_DN5973_c0_g1	Dof zinc finger protein DOF5.6 [Larix kaempferi])	0.448	-1.160029245	0.00013294	0.003460017	yes	down	5.02	6.12	4.26	11.99	10.77	6.9	5.133333333	9.886666667
TRINITY_DN597_c5_g2	unknown [Picea sitchensis])	2.108	1.07614759	7.34E-05	0.002148807	yes	up	6.61	8.54	8.37	3.32	3.28	2.94	7.84	3.18
TRINITY_DN5991_c0_g1	putative TIR-NBS-LRR protein [Pinus monticola])	3.455	1.788813749	3.99E-07	2.71E-05	yes	up	18.76	18.48	20.42	2.81	5.8	3.36	19.22	3.99
TRINITY_DN5993_c0_g2	unknown [Picea sitchensis])	0.123	-3.026475787	0.001287845	0.019612446	yes	down	0.23	0	0.24	1.18	1.27	0.86	0.156666667	1.103333333
TRINITY_DN5995_c0_g1	hypothetical protein KI387_025481, partial [Taxus chinensis])	0.271	-1.884272375	0.00341028	0.039404274	yes	down	91.71	110.52	90.9	178.25	77.13	599.44	97.71	284.94
TRINITY_DN5_c0_g1	CMT [Pinus tabuliformis])	3.443	1.783833366	2.43E-07	1.77E-05	yes	up	10.7	15.55	12.16	4.51	3.25	1.93	12.80333333	3.23
TRINITY_DN6002_c0_g1	unknown [Picea sitchensis])	0.283	-1.822816364	3.61E-06	0.000182658	yes	down	48.14	29.1	25.35	136.07	64.17	100.45	34.19666667	100.23
TRINITY_DN600_c0_g1	unknown [Picea sitchensis])	0.454	-1.140255242	0.00375105	0.042016224	yes	down	65.11	134.31	57.95	188.97	194.49	96.17	85.79	159.8766667
TRINITY_DN6012_c0_g4	unknown [Picea sitchensis])	0.1	-3.32909065	0.004016056	0.044104978	yes	down	0.3	0.29	0	1.78	1.08	2.17	0.196666667	1.676666667
TRINITY_DN6028_c0_g1	unknown [Picea sitchensis])	3.878	1.955325599	6.28E-06	0.000289451	yes	up	2.15	3.7	3.14	0.56	1.01	0.43	2.996666667	0.666666667
TRINITY_DN6047_c0_g1	uncharacterized protein LOC120004216 [Tripterygium wilfordii])	2.095	1.067231323	0.000152841	0.003828691	yes	up	11.77	16.1	13	5.08	7.93	4.3	13.62333333	5.77
TRINITY_DN6061_c0_g1	hypothetical protein AXF42_Ash007251 [Apostasia shenzhenica])	2.951	1.561285227	8.58E-06	0.000372905	yes	up	39.33	72.74	39.36	10.45	15.68	16.61	50.47666667	14.24666667
TRINITY_DN6088_c0_g1	unknown [Picea sitchensis])	0.422	-1.245470609	0.001745916	0.024264473	yes	down	15.71	16.94	6.63	25.7	30.41	24.47	13.09333333	26.86
TRINITY_DN6092_c0_g2		0.078	-3.671728308	6.34E-07	4.06E-05	yes	down	0.45	0.55	0.83	7.08	2.93	5.12	0.61	5.043333333
TRINITY_DN6094_c0_g1	unknown [Picea sitchensis])	2.118	1.083028476	0.00060961	0.011012232	yes	up	8.95	15.89	12.74	6.41	5.14	3.77	12.52666667	5.106666667
TRINITY_DN6106_c0_g1	E2FE [Larix kaempferi])	2.909	1.540639899	0.000525194	0.009796156	yes	up	3.23	4.04	3.94	1.71	1.07	0.56	3.736666667	1.113333333
TRINITY_DN6108_c0_g1	hypothetical protein T459_27798 [Capsicum annuum])	3.398	1.764652667	0.001297891	0.019691649	yes	up	4.36	8.46	2.27	1.27	0.93	1.63	5.03	1.276666667
TRINITY_DN6111_c0_g1	unknown [Picea sitchensis])	3.596	1.846294554	2.80E-10	4.98E-08	yes	up	4.99	7.39	7.45	1.64	1.79	1.35	6.61	1.593333333
TRINITY_DN6116_c0_g1		3.583	1.841114969	0.000594604	0.010772524	yes	up	3.02	6.04	4.71	1.79	1.12	0.71	4.59	1.206666667
TRINITY_DN6137_c0_g1	unknown [Picea sitchensis])	0.238	-2.072715276	0.004067916	0.044460973	yes	down	1356.58	1030.8	701.03	3031.74	560.14	5636.96	1029.47	3076.28
TRINITY_DN613_c0_g1	hypothetical protein KI387_017942 [Taxus chinensis])	0.372	-1.425799872	0.003976446	0.043835393	yes	down	18.88	6.19	16.3	16.67	33.01	44.96	13.79	31.54666667
TRINITY_DN6142_c0_g4	hypothetical protein L1987_07808 [Smallanthus sonchifolius])	0.022	-5.494591102	1.74E-11	4.71E-09	yes	down	0.47	2.48	0.31	58.88	56.5	10.3	1.086666667	41.89333333
TRINITY_DN6143_c1_g1		0.015	-6.072056365	9.32E-09	1.04E-06	yes	down	0.15	0	0.05	4.03	27.54	3.64	0.066666667	11.73666667
TRINITY_DN6172_c0_g1	unknown [Picea sitchensis])	0.363	-1.461651469	3.49E-06	0.00017727	yes	down	12.65	11.85	13.86	21.89	28.78	56.66	12.78666667	35.77666667
TRINITY_DN617_c0_g1	hypothetical protein KI387_033146 [Taxus chinensis])	2.054	1.038127768	0.001817602	0.025035797	yes	up	3.45	7	4.98	2.16	1.92	2.64	5.143333333	2.24
TRINITY_DN621_c0_g1		0.227	-2.13804753	0.00032785	0.006932281	yes	down	1.74	5.27	2.09	6.96	20.34	7.17	3.033333333	11.49
TRINITY_DN6228_c0_g1	unknown [Picea sitchensis])	0.402	-1.316521366	1.95E-06	0.000108739	yes	down	1105.78	708.98	1070.97	1859.74	2847.39	2499.56	961.91	2402.23
TRINITY_DN6240_c0_g1		0.113	-3.150179261	0.000211722	0.004906336	yes	down	0.48	0.18	0.86	3.85	2.7	4.87	0.506666667	3.806666667
[truncated: 356 more rows]
